# Supplementary material for: Predicting overall survival from tumor dynamics metrics using parametric statistical and machine learning models: application to patients with RET-altered solid tumors
Source: Front Artif Intell. 2024 Jun 11;7:1412865. doi: 10.3389/frai.2024.1412865 (PMC11196751; doi:10.3389/frai.2024.1412865)
Supplement: Supplementary file 1 [file Data_Sheet_1.zip]

Archive with 80 entries (63 files):
- Data Sheet 1/__MACOSX/
- Data Sheet 1/__MACOSX/._SupplementaryCode_TGIOS_PMx_ML_Pralsetinib
- Data Sheet 1/__MACOSX/SupplementaryCode_TGIOS_PMx_ML_Pralsetinib/
- Data Sheet 1/__MACOSX/SupplementaryCode_TGIOS_PMx_ML_Pralsetinib/._.DS_Store
- Data Sheet 1/__MACOSX/SupplementaryCode_TGIOS_PMx_ML_Pralsetinib/._Figures
- Data Sheet 1/__MACOSX/SupplementaryCode_TGIOS_PMx_ML_Pralsetinib/._Python
- Data Sheet 1/__MACOSX/SupplementaryCode_TGIOS_PMx_ML_Pralsetinib/._R
- Data Sheet 1/__MACOSX/SupplementaryCode_TGIOS_PMx_ML_Pralsetinib/._README.md
- Data Sheet 1/__MACOSX/SupplementaryCode_TGIOS_PMx_ML_Pralsetinib/._TGIOS
- Data Sheet 1/__MACOSX/SupplementaryCode_TGIOS_PMx_ML_Pralsetinib/._TGIOSML
- Data Sheet 1/__MACOSX/SupplementaryCode_TGIOS_PMx_ML_Pralsetinib/Python/
- Data Sheet 1/__MACOSX/SupplementaryCode_TGIOS_PMx_ML_Pralsetinib/Python/._.ipynb_checkpoints
- Data Sheet 1/__MACOSX/SupplementaryCode_TGIOS_PMx_ML_Pralsetinib/Python/._Figure3.ipynb
- Data Sheet 1/__MACOSX/SupplementaryCode_TGIOS_PMx_ML_Pralsetinib/Python/.ipynb_checkpoints/
- Data Sheet 1/__MACOSX/SupplementaryCode_TGIOS_PMx_ML_Pralsetinib/Python/.ipynb_checkpoints/._Figure3-checkpoint.ipynb
- Data Sheet 1/__MACOSX/SupplementaryCode_TGIOS_PMx_ML_Pralsetinib/R/
- Data Sheet 1/__MACOSX/SupplementaryCode_TGIOS_PMx_ML_Pralsetinib/R/._Figure1.Rmd
- Data Sheet 1/__MACOSX/SupplementaryCode_TGIOS_PMx_ML_Pralsetinib/R/._Figure2.Rmd
- Data Sheet 1/__MACOSX/SupplementaryCode_TGIOS_PMx_ML_Pralsetinib/TGIOS/
- Data Sheet 1/__MACOSX/SupplementaryCode_TGIOS_PMx_ML_Pralsetinib/TGIOS/._.DS_Store
- Data Sheet 1/__MACOSX/SupplementaryCode_TGIOS_PMx_ML_Pralsetinib/TGIOS/._fojo33.clt
- Data Sheet 1/__MACOSX/SupplementaryCode_TGIOS_PMx_ML_Pralsetinib/TGIOS/._fojo33.coi
- Data Sheet 1/__MACOSX/SupplementaryCode_TGIOS_PMx_ML_Pralsetinib/TGIOS/._fojo33.cor
- Data Sheet 1/__MACOSX/SupplementaryCode_TGIOS_PMx_ML_Pralsetinib/TGIOS/._fojo33.cov
- Data Sheet 1/__MACOSX/SupplementaryCode_TGIOS_PMx_ML_Pralsetinib/TGIOS/._fojo33.cpu
- Data Sheet 1/__MACOSX/SupplementaryCode_TGIOS_PMx_ML_Pralsetinib/TGIOS/._fojo33.ctl
- Data Sheet 1/__MACOSX/SupplementaryCode_TGIOS_PMx_ML_Pralsetinib/TGIOS/._fojo33.ext
- Data Sheet 1/__MACOSX/SupplementaryCode_TGIOS_PMx_ML_Pralsetinib/TGIOS/._fojo33.grd
- Data Sheet 1/__MACOSX/SupplementaryCode_TGIOS_PMx_ML_Pralsetinib/TGIOS/._fojo33.lst
- Data Sheet 1/__MACOSX/SupplementaryCode_TGIOS_PMx_ML_Pralsetinib/TGIOS/._fojo33.shk
- Data Sheet 1/__MACOSX/SupplementaryCode_TGIOS_PMx_ML_Pralsetinib/TGIOS/._fojo33.xml
- Data Sheet 1/__MACOSX/SupplementaryCode_TGIOS_PMx_ML_Pralsetinib/TGIOSML/
- Data Sheet 1/__MACOSX/SupplementaryCode_TGIOS_PMx_ML_Pralsetinib/TGIOSML/._.DS_Store
- Data Sheet 1/__MACOSX/SupplementaryCode_TGIOS_PMx_ML_Pralsetinib/TGIOSML/._.ipynb_checkpoints
- Data Sheet 1/__MACOSX/SupplementaryCode_TGIOS_PMx_ML_Pralsetinib/TGIOSML/.___pycache__
- Data Sheet 1/__MACOSX/SupplementaryCode_TGIOS_PMx_ML_Pralsetinib/TGIOSML/._MTC_ML_results.csv
- Data Sheet 1/__MACOSX/SupplementaryCode_TGIOS_PMx_ML_Pralsetinib/TGIOSML/._NSCLC_ML_results.csv
- Data Sheet 1/__MACOSX/SupplementaryCode_TGIOS_PMx_ML_Pralsetinib/TGIOSML/._OTHER1_ML_results.csv
- Data Sheet 1/__MACOSX/SupplementaryCode_TGIOS_PMx_ML_Pralsetinib/TGIOSML/._OTHER2_ML_results.csv
- Data Sheet 1/__MACOSX/SupplementaryCode_TGIOS_PMx_ML_Pralsetinib/TGIOSML/._PRA_TGIOSML.ipynb
- Data Sheet 1/__MACOSX/SupplementaryCode_TGIOS_PMx_ML_Pralsetinib/TGIOSML/._TGIML.py
- Data Sheet 1/__MACOSX/SupplementaryCode_TGIOS_PMx_ML_Pralsetinib/TGIOSML/.ipynb_checkpoints/
- Data Sheet 1/__MACOSX/SupplementaryCode_TGIOS_PMx_ML_Pralsetinib/TGIOSML/.ipynb_checkpoints/._PRA_TGIOSML-checkpoint.ipynb
- Data Sheet 1/__MACOSX/SupplementaryCode_TGIOS_PMx_ML_Pralsetinib/TGIOSML/__pycache__/
- Data Sheet 1/__MACOSX/SupplementaryCode_TGIOS_PMx_ML_Pralsetinib/TGIOSML/__pycache__/._TGIML.cpython-38.pyc
- Data Sheet 1/SupplementaryCode_TGIOS_PMx_ML_Pralsetinib/
- Data Sheet 1/SupplementaryCode_TGIOS_PMx_ML_Pralsetinib/.DS_Store
- Data Sheet 1/SupplementaryCode_TGIOS_PMx_ML_Pralsetinib/Python/
- Data Sheet 1/SupplementaryCode_TGIOS_PMx_ML_Pralsetinib/Python/.ipynb_checkpoints/
- Data Sheet 1/SupplementaryCode_TGIOS_PMx_ML_Pralsetinib/Python/.ipynb_checkpoints/Figure3-checkpoint.ipynb
- Data Sheet 1/SupplementaryCode_TGIOS_PMx_ML_Pralsetinib/Python/Figure3.ipynb
- Data Sheet 1/SupplementaryCode_TGIOS_PMx_ML_Pralsetinib/R/
- Data Sheet 1/SupplementaryCode_TGIOS_PMx_ML_Pralsetinib/R/Figure1.Rmd
- Data Sheet 1/SupplementaryCode_TGIOS_PMx_ML_Pralsetinib/R/Figure2.Rmd
- Data Sheet 1/SupplementaryCode_TGIOS_PMx_ML_Pralsetinib/README.md
- Data Sheet 1/SupplementaryCode_TGIOS_PMx_ML_Pralsetinib/TGIOS/
- Data Sheet 1/SupplementaryCode_TGIOS_PMx_ML_Pralsetinib/TGIOS/.DS_Store
- Data Sheet 1/SupplementaryCode_TGIOS_PMx_ML_Pralsetinib/TGIOS/fojo33.clt
- Data Sheet 1/SupplementaryCode_TGIOS_PMx_ML_Pralsetinib/TGIOS/fojo33.coi
- Data Sheet 1/SupplementaryCode_TGIOS_PMx_ML_Pralsetinib/TGIOS/fojo33.cor
- Data Sheet 1/SupplementaryCode_TGIOS_PMx_ML_Pralsetinib/TGIOS/fojo33.cov
- Data Sheet 1/SupplementaryCode_TGIOS_PMx_ML_Pralsetinib/TGIOS/fojo33.cpu
- Data Sheet 1/SupplementaryCode_TGIOS_PMx_ML_Pralsetinib/TGIOS/fojo33.ctl
- Data Sheet 1/SupplementaryCode_TGIOS_PMx_ML_Pralsetinib/TGIOS/fojo33.ext
- Data Sheet 1/SupplementaryCode_TGIOS_PMx_ML_Pralsetinib/TGIOS/fojo33.grd
- Data Sheet 1/SupplementaryCode_TGIOS_PMx_ML_Pralsetinib/TGIOS/fojo33.lst
- Data Sheet 1/SupplementaryCode_TGIOS_PMx_ML_Pralsetinib/TGIOS/fojo33.shk
- Data Sheet 1/SupplementaryCode_TGIOS_PMx_ML_Pralsetinib/TGIOS/fojo33.xml
- Data Sheet 1/SupplementaryCode_TGIOS_PMx_ML_Pralsetinib/TGIOSML/
- Data Sheet 1/SupplementaryCode_TGIOS_PMx_ML_Pralsetinib/TGIOSML/.DS_Store
- Data Sheet 1/SupplementaryCode_TGIOS_PMx_ML_Pralsetinib/TGIOSML/.ipynb_checkpoints/
- Data Sheet 1/SupplementaryCode_TGIOS_PMx_ML_Pralsetinib/TGIOSML/.ipynb_checkpoints/PRA_TGIOSML-checkpoint.ipynb
- Data Sheet 1/SupplementaryCode_TGIOS_PMx_ML_Pralsetinib/TGIOSML/__pycache__/
- Data Sheet 1/SupplementaryCode_TGIOS_PMx_ML_Pralsetinib/TGIOSML/__pycache__/TGIML.cpython-38.pyc
- Data Sheet 1/SupplementaryCode_TGIOS_PMx_ML_Pralsetinib/TGIOSML/MTC_ML_results.csv
- Data Sheet 1/SupplementaryCode_TGIOS_PMx_ML_Pralsetinib/TGIOSML/NSCLC_ML_results.csv
- Data Sheet 1/SupplementaryCode_TGIOS_PMx_ML_Pralsetinib/TGIOSML/OTHER1_ML_results.csv
- Data Sheet 1/SupplementaryCode_TGIOS_PMx_ML_Pralsetinib/TGIOSML/OTHER2_ML_results.csv
- Data Sheet 1/SupplementaryCode_TGIOS_PMx_ML_Pralsetinib/TGIOSML/PRA_TGIOSML.ipynb
- Data Sheet 1/SupplementaryCode_TGIOS_PMx_ML_Pralsetinib/TGIOSML/TGIML.py
