# Supplementary material for: Predicting overall survival from tumor dynamics metrics using parametric statistical and machine learning models: application to patients with RET-altered solid tumors
Source: Front Artif Intell. 2024 Jun 11;7:1412865. doi: 10.3389/frai.2024.1412865 (PMC11196751; doi:10.3389/frai.2024.1412865)
Supplement: Supplementary file 1 [file Data_Sheet_1.zip › Data Sheet 1/SupplementaryCode_TGIOS_PMx_ML_Pralsetinib/Python/Figure3.ipynb]

# %% [markdown]
# Performance evaluation of Pan-Indication ML:TGI-OS on PRA

(Updated Feb 14 2024)

# %% [code]
# libraries 
import numpy as np
import pandas as pd
import matplotlib.pyplot as plt
import tqdm
import copy
from joblib import Parallel, delayed, cpu_count
import time
import pickle
import warnings 
import matplotlib.pyplot as plt
from sklearn.model_selection import StratifiedKFold
import shap

# models and metrics
import xgboost as xgb
from sklearn.model_selection import train_test_split
from xgbse.non_parametric import get_time_bins
from xgbse import (
    XGBSEKaplanNeighbors,
    XGBSEKaplanTree,
    XGBSEDebiasedBCE,
    XGBSEBootstrapEstimator,
    XGBSEStackedWeibull
)
from xgbse.converters import (
    convert_data_to_xgb_format,
    convert_to_structured
)

from lifelines.utils import concordance_index

# better plots
from IPython.display import set_matplotlib_formats
set_matplotlib_formats('retina')
plt.style.use('bmh')

# setting seed
np.random.seed(42)

from random import sample 
from sklearn.utils import resample
warnings.filterwarnings("ignore")


from os import listdir
from os.path import isfile, join

import re
import statistics as stat

from lifelines import KaplanMeierFitter

# adding TGIOSML to the system path
import sys
sys.path.insert(0, '../TGIOSML')
import TGIML

from lifelines import *
from matplotlib.pyplot import figure

# %% [markdown]
## 1. Data Set Up

# %% [markdown]
### A. Pan Tumor Indication Training Set

# %% [code]
TGIOS_Data = pd.read_csv('../Data/TGI-OS_PanIndication_FA_OS_6June2023.csv',  na_values=['.', ''], sep=',') # New Updated DataCut with More Follow Up Time
Study_Arm_TGIOS=copy.deepcopy(TGIOS_Data[['STUD', 'ARM']])
TGIOS_Data_XGBSEformat=copy.deepcopy(TGIOS_Data)
TGIOS_Data_XGBSEformat['event']=np.where(TGIOS_Data['CNSRO']==0,1,0) # from censoring to event 
TGIOS_Data_XGBSEformat['duration']=abs(TGIOS_Data_XGBSEformat['OS']) # revert definition to positive survival duration 
TGIOS_Data_XGBSEformat.drop(columns=['OS', 'CNSRO'], axis=1, inplace=True)
X = TGIOS_Data_XGBSEformat.drop(['STUD','PTNM', 'ARM', 'duration', 'event', 'CRP', 'TPRO', 'LDH'], axis=1)
y = convert_to_structured(TGIOS_Data_XGBSEformat['duration'], TGIOS_Data_XGBSEformat['event'])

XGBSE_best={'eta': 0.011577762057175561, 
          'max_depth': 5, 
          'min_child_weight': 0.021182092600431864, 
          'reg_alpha': 0.0014102118562630659, 
          'reg_lambda': 3.415200277788344, 
          'subsample': 0.8493701242120658, 
          'objective': 'survival:cox'} # ,'booster':'dart', 'nthread':1
num_boost_round = 1000

# %% [code]
TGIOS_Data

# %% [code]
# Table Summarizing TGI-OS ML Training Data 

# Select the columns to summarize from the larger dataframe
wdfs = copy.deepcopy(TGIOS_Data[['STUD', 'PTNM', 'ARM']])

counts = wdfs.groupby(['STUD','ARM']).size().reset_index(name = 'counts')
print(counts)

# %% [code]
TGIOS_Data_SurvCox=TGIOS_Data.copy(deep=True)
eventQ=TGIOS_Data_XGBSEformat['event']

X_SurvCox=TGIOS_Data_SurvCox.drop(columns=(['STUD', 'PTNM', 'ARM', 'OS', 'CNSRO','CRP', 'TPRO', 'LDH']))
y_SurvCox=TGIOS_Data_SurvCox['OS']

# %% [code]
X_SurvCox.head(10)

# %% [code]
y_SurvCox.head(10)

# %% [code]
#Number of studies
len(np.unique(TGIOS_Data['STUD']))

# %% [code]
#Number of patients per study
TUM = list(set(TGIOS_Data['STUD']))

sumTUM = []
for i in range(len(TUM)):
    # Calculate the percentage
    c_df = TGIOS_Data.loc[TGIOS_Data['STUD'] == TUM[i]]
    s_per = round(len(list(set(c_df['PTNM']))), 3)
    sumTUM.append(s_per)

TUMN = ['OAK', 'IMpower130', 'IMvigor211', 'IMmotion151', 'IMpower150', 'IMpower131', 'IMpower133','IMpassion130', 'IMpower132', 'POPLAR']
#TUMN = ['IMpower130', 'IMvigor211', 'IMmotion151', 'IMpower150', 'IMpower131', 'IMpower133','IMpassion130', 'IMpower132', 'POPLAR']


data = {'StudyID': TUM, 
       'StudyName': TUMN,
       'Patient n': sumTUM}

TUMsum = pd.DataFrame(data)
TUMsum

# %% [markdown]
### B. Test Data - Pralsetinib

# %% [code]
PRA_LHS=pd.read_csv('../Data/PRA_Processed_TGI_inputs.csv',  na_values=['.', ''], sep=',')
PRA_LHS.shape

# %% [code]
PRA_LHS.head(10)

# %% [code]
PRA_OS_CNSRO=pd.read_csv('../Data/PRA_OS.csv',  na_values=['.', ''], sep=',', index_col=0)

# %% [code]
PRA_OS_CNSRO

# %% [code]
# Censoring make negative values of OS value
PRA_OS_XGBsurv = copy.deepcopy(PRA_OS_CNSRO['OS'])
PRA_OS_XGBsurv.loc[PRA_OS_CNSRO['CNSRO']==1]=-1*PRA_OS_CNSRO.loc[PRA_OS_CNSRO['CNSRO']==1,'OS']

# %% [markdown]
## 2. ML Bootstrap Predictions

# %% [code]
# Set Up Prediction Intervals 

my_time_bins = np.arange(0, 2000, 5)
print(len(my_time_bins))
my_time_bins_str = list(map(str, my_time_bins.tolist()))

# %% [code]
num_cpu=cpu_count()
num_cpu

# %% [code]
#Set Up number of simulations
numBootstrap=1000 #Ideally increase to 1000 

myRange=range(numBootstrap)
myStudyList=[Study_Arm_TGIOS['STUD'] for i in myRange]

# %% [code]
#start = time.time()

#Parallel(n_jobs=num_cpu, verbose=0)(delayed(TGIML.XGBSE_KN_ModelGenerate_PRAPreds)(i, inputStudyList,50, X, y, XGBSE_best, PRA_LHS, my_time_bins)  
#                                                                     for i, inputStudyList in zip(myRange,myStudyList))

#end = time.time()
#print('{:.4f} s'.format(end-start))

# %% [markdown]
## 3. SHAP Analysis 

# %% [markdown]
### One Model

# %% [code]
## PRA Pre-processing 

Pral_ARM_TumorType=pd.read_csv('../Data/BO42863_TumorTypeSimplified_TGIMatrixMerged_JuneUpdate.csv',  na_values=['.', ''], sep=',')
# print(Pral_ARM_TumorType.shape)
# Pral_ARM_TumorType.head()

Pral_OS=pd.read_csv('../Data/PRA_OS.csv',  na_values=['.', ''], sep=',')
Pral_OS.drop(columns=['Unnamed: 0'], inplace=True)
# print(Pral_OS.shape)
# Pral_OS.head()

Pral_LHS_NSCLC=copy.deepcopy(PRA_LHS)
Pral_LHS_NSCLC=Pral_LHS_NSCLC.loc[(Pral_ARM_TumorType['TUMTYP1']==1)] #(Pral_ARM_TumorType['PHAS']==2) & 
print(Pral_LHS_NSCLC.shape)
Pral_OS_NSCLC=Pral_OS.loc[(Pral_ARM_TumorType['TUMTYP1']==1)] #(Pral_ARM_TumorType['PHAS']==2) & 
Pral_OS_NSCLC.loc[Pral_OS_NSCLC['CNSRO']==1, 'OS']=-1*Pral_OS_NSCLC.loc[Pral_OS_NSCLC['CNSRO']==1, 'OS']
print(Pral_OS_NSCLC.shape)
#Pral_OS_NSCLC.head(10)

Pral_LHS_MTC=copy.deepcopy(PRA_LHS)
Pral_LHS_MTC=Pral_LHS_MTC.loc[ (Pral_ARM_TumorType['TUMTYP1']==2)] #(Pral_ARM_TumorType['PHAS']==2) &
print(Pral_LHS_MTC.shape)
Pral_OS_MTC=Pral_OS.loc[(Pral_ARM_TumorType['TUMTYP1']==2)] #(Pral_ARM_TumorType['PHAS']==2) &
Pral_OS_MTC.loc[Pral_OS_MTC['CNSRO']==1, 'OS']=-1*Pral_OS_MTC.loc[Pral_OS_MTC['CNSRO']==1, 'OS']
print(Pral_OS_MTC.shape)
#Pral_OS_MTC.head(10)

Pral_LHS_OTHER1=copy.deepcopy(PRA_LHS)
Pral_LHS_OTHER1=Pral_LHS_OTHER1.loc[ (Pral_ARM_TumorType['TUMTYP1']==3)] #(Pral_ARM_TumorType['PHAS']==2) &
print(Pral_LHS_OTHER1.shape)
Pral_OS_OTHER1=Pral_OS.loc[ (Pral_ARM_TumorType['TUMTYP1']==3)] #(Pral_ARM_TumorType['PHAS']==2) &
Pral_OS_OTHER1.loc[Pral_OS_OTHER1['CNSRO']==1, 'OS']=-1*Pral_OS_OTHER1.loc[Pral_OS_OTHER1['CNSRO']==1, 'OS']
print(Pral_OS_OTHER1.shape)
#Pral_OS_OTHER.head(10)


Pral_LHS_OTHER2=copy.deepcopy(PRA_LHS)
Pral_LHS_OTHER2=Pral_LHS_OTHER2.loc[(Pral_ARM_TumorType['TUMTYP1']==4)]#(Pral_ARM_TumorType['PHAS']==2) & 
print(Pral_LHS_OTHER2.shape)
Pral_OS_OTHER2=Pral_OS.loc[ (Pral_ARM_TumorType['TUMTYP1']==4)]#(Pral_ARM_TumorType['PHAS']==2) &
Pral_OS_OTHER2.loc[Pral_OS_OTHER2['CNSRO']==1, 'OS']=-1*Pral_OS_OTHER2.loc[Pral_OS_OTHER2['CNSRO']==1, 'OS']
print(Pral_OS_OTHER2.shape)

# %% [code]
X.head()

# %% [code]
TGIOS_Data_SurvCox=TGIOS_Data.copy(deep=True)
eventQ=TGIOS_Data_XGBSEformat['event']

explainatory_var_drop=['CRP', 'LDH', 'TPRO'] #Excluding these variables

X_SurvCox=TGIOS_Data_SurvCox.drop(columns=(['STUD', 'PTNM', 'ARM', 'OS', 'CNSRO']+explainatory_var_drop))
y_SurvCox=TGIOS_Data_SurvCox['OS']
print(X_SurvCox.head())
print(y_SurvCox.head())
print(eventQ.head())

# %% [code]
# Hyperparameter tunning - can be changed (consider running hyperparameter tunning matrix)
XGBSE_best={'eta': 0.011577762057175561, 
          'max_depth': 5, 
          'min_child_weight': 0.021182092600431864, 
          'reg_alpha': 0.0014102118562630659, 
          'reg_lambda': 3.415200277788344, 
          'subsample': 0.8493701242120658, 
          'objective': 'survival:cox'} # ,'booster':'dart', 'nthread':1
num_boost_round = 1000

# %% [code]
# ML model set up 
# create Kaplan Neighbors Model
# note: by sampling the training dataset we could create a bootstrap of the predictions. 
my_n_neigh=50
XGBSEKaplanNeighbors_model = XGBSEKaplanNeighbors(xgb_params=XGBSE_best, n_neighbors=my_n_neigh)
XGBSEKaplanNeighbors_model.fit(X, y) # sample to create a bootstrap of the model fit

# %% [code]
# Train model
dtrain = xgb.DMatrix(X_SurvCox,  label=y_SurvCox)
xgb_model = xgb.train(XGBSE_best, dtrain, num_boost_round=num_boost_round)


# %% [markdown]
Apply the model to each indication and then explore SHAP values to summarize contributions. Comment on discrepancies. 

# %% [markdown]
BeeSwarm by indication 

# %% [code]
#NSCLC
# Apply tree explainer to PRA data 
X_Surv_t=Pral_LHS_NSCLC#df.drop(columns=(['REP','PTNM', 'ARM', 'OS', 'CNSRO', 'NMID']))
y_Surv_t=Pral_OS_NSCLC
        
explainer_split = shap.TreeExplainer(xgb_model)
shap_values_split_NSCLC = explainer_split.shap_values(X_Surv_t)
        
feature_names = X_Surv_t.columns
        
shap_df_NSCLC = pd.DataFrame(shap_values_split_NSCLC, columns = feature_names)


#MTC
# Apply tree explainer to PRA data 
X_Surv_t=Pral_LHS_MTC#df.drop(columns=(['REP','PTNM', 'ARM', 'OS', 'CNSRO', 'NMID']))
y_Surv_t=Pral_OS_MTC
        
#explainer_split = shap.TreeExplainer(xgb_model)
shap_values_split_MTC = explainer_split.shap_values(X_Surv_t)
        
feature_names = X_Surv_t.columns
        
shap_df_MTC= pd.DataFrame(shap_values_split_MTC, columns = feature_names)

# Apply tree explainer to PRA data 
X_Surv_t=Pral_LHS_OTHER1#df.drop(columns=(['REP','PTNM', 'ARM', 'OS', 'CNSRO', 'NMID']))
y_Surv_t=Pral_OS_OTHER1
        
#explainer_split = shap.TreeExplainer(xgb_model)
shap_values_split_OTHER1 = explainer_split.shap_values(X_Surv_t)
        
feature_names = X_Surv_t.columns
        
shap_df_OTHER1 = pd.DataFrame(shap_values_split_OTHER1, columns = feature_names)

# Apply tree explainer to PRA data 
X_Surv_t=Pral_LHS_OTHER2#df.drop(columns=(['REP','PTNM', 'ARM', 'OS', 'CNSRO', 'NMID']))
y_Surv_t=Pral_OS_OTHER2
        
#explainer_split = shap.TreeExplainer(xgb_model)
shap_values_split_OTHER2 = explainer_split.shap_values(X_Surv_t)
        
feature_names = X_Surv_t.columns
        
shap_df_OTHER2 = pd.DataFrame(shap_values_split_OTHER2, columns = feature_names)

# %% [code]
import matplotlib.pyplot as plt 
f, ax = plt.subplots(nrows=2, ncols=2, constrained_layout=True)

# Remove the extra subplot created.
#fig.delaxes(ax.flatten()[7])
#fig.delaxes(ax.flatten()[8])

f.set_size_inches(10,8)
ax[0,0].set_facecolor('white')
ax[0,1].set_facecolor('white') 

ax[1,0].set_facecolor('white') 
ax[1,1].set_facecolor('white') 


#handles, labels = ax.get_legend_handles_labels()
#fig.legend(handles, labels, loc='upper center')

# SHAP BeeSwarm per Indication

plt.subplot(2, 2, 1)
shap.summary_plot(shap_values_split_NSCLC,shap_df_NSCLC, plot_size = None, show = False, color_bar=False)#, cmap='viridis')
plt.title('NSCLC')
plt.title( 'A', loc='left',fontweight='bold', fontname="Arial")

plt.subplot(2, 2, 2)
shap.summary_plot(shap_values_split_MTC,shap_df_MTC, plot_size = None, show = False, color_bar=False)#, cmap='viridis')
plt.title('MTC')
plt.title( 'B', loc='left',fontweight='bold', fontname="Arial")

plt.subplot(2, 2, 3)
shap.summary_plot(shap_values_split_OTHER1,shap_df_OTHER1, plot_size = None, show = False, color_bar=False)#, cmap='viridis')
plt.title('OTHER FUS')
plt.title( 'C', loc='left',fontweight='bold', fontname="Arial")

plt.subplot(2, 2, 4)
shap.summary_plot(shap_values_split_OTHER2,shap_df_OTHER2, plot_size = None, show = False, color_bar=False)#, cmap='viridis')
plt.title('OTHER ALT')
plt.title( 'D', loc='left',fontweight='bold', fontname="Arial")

# Save the figure as a PDF
plt.savefig("../Figures/Figure3.pdf", format='pdf')


plt.show()

# %% [code]
