# Supplementary material for: Predicting overall survival from tumor dynamics metrics using parametric statistical and machine learning models: application to patients with RET-altered solid tumors
Source: Front Artif Intell. 2024 Jun 11;7:1412865. doi: 10.3389/frai.2024.1412865 (PMC11196751; doi:10.3389/frai.2024.1412865)
Supplement: Supplementary file 1 [file Data_Sheet_1.zip › Data Sheet 1/SupplementaryCode_TGIOS_PMx_ML_Pralsetinib/R/Figure1.Rmd]

---
title: "Figure 1"
author: "Erick Velasquez"
date: "1/17/2024"
output:
  html_document: default
  pdf_document: default
---

```{r setup, include=FALSE}
knitr::opts_chunk$set(echo = TRUE)
knitr::opts_chunk$set(echo = TRUE, message=FALSE, warning=FALSE)
library(tidyverse)
library(xpose)
library(RColorBrewer)
library(latticeExtra)
library(ggpubr)
library(survival)
library(survParamSim)
library(kableExtra)

theme.to.use <-
  theme_bw() +
  theme(strip.text.x = element_text(size=11),
        strip.background = element_rect(fill="#fff5f0"),
        axis.title.y=element_text(size=15, margin=margin(0, 10, 0, 0)),
        axis.title.x=element_text(size=15, margin=margin(10, 0, 0, 0)),
        legend.position="bottom"
        )
theme_set(theme.to.use)
set.seed(123)
```

## Objective

Supporting finding: There is a significant difference between tumor growth inhibition (TGI) derived metrics (KG, - investigate TTG) and OS among different indications. This difference could indicate that TGI derived metrics might adequately describe the difference in OS observed across indications. (Figure 3)

## Data Import 

```{r, echo=FALSE}


dat.tte <- 
  read.csv("../Data/BO42863_TGIOS_20220601.csv",as.is=T) %>%
  mutate(ARMN = as.numeric(factor(ARM))) %>%
  mutate(TumorType = ifelse(TUMTYP1 == 1, 'NSCLC',
                            ifelse(TUMTYP1 == 2, 'MTC',
                                   ifelse(TUMTYP1 ==3 , 'OTHER FUS',
                                          ifelse(TUMTYP1 ==4 , 'OTHER ALT', TUMTYP1))))) %>%
  mutate(PRD = replace_na(PRD, 0))%>%
  mutate(ANLFL = as.numeric(ANLFL=="Y")) %>%
    mutate(ANLFL = replace_na(ANLFL, 0)) %>%
  tbl_df() #time to event dataset

b<-unique(dat.tte$NMID)
length(b) 
dat.tte.os<-dat.tte[!duplicated(dat.tte$NMID),] 

table(dat.tte.os$ARMN)

head(dat.tte.os)
dat.tte.os$censor<-ifelse(dat.tte.os$CNSRO==1,1,0)

id.key <- dat.tte.os[,c("NMID","ARM")]

```


```{r}
# Import TGI Metrics
## get covariates and logKG from TGI model on BO28984 data 
fit2=read.table("../TGIOS/fojo33.fit",skip=1,header=T)

fit2b<-fit2[,c("ID", "KG","KS","TTG","BSL","TR6", "TR12","TR18","TR24")]
names(fit2b)<-c("NMID","KG","KS","TTG","BSL","TR6", "TR12","TR18","TR24")
fit2b$logKG<-log(fit2b$KG)

fit2b<-left_join(fit2b,id.key)
fit2b$ARMCD<-as.factor(fit2b$ARM)
levels(fit2b$ARMCD)<-unique(fit2b$ARMCD)
fit2b$ARMCD<-as.character(fit2b$ARMCD)
fit2b <- unique(fit2b)

#### merge

df.all <- left_join(dat.tte.os, fit2b,by=c("NMID",'ARM'))
```

```{r}
# Define new variables
df.all$white=as.numeric(df.all$RACEN==1)
df.all$asian=as.numeric(df.all$RACEN==3)
df.all$nonwhiteasian=as.numeric(df.all$RACEN!=1 & df.all$RACEN!=3)
df.all$BNLR = df.all$NLR
df.all$BASLD = df.all$SLDINVBL
df.all$BALBUM = df.all$ALBU
df.all$Female=as.numeric(df.all$SEX==2)
df.all$nsite5 = df.all$METSITES
df.all$nsite5[df.all$nsite5>=5] = 5
df.all$mliver=as.numeric(df.all$LIVER==1)
df.all$nsite5[df.all$nsite5 == '.'] = NA
df.all$nsite5 <- as.numeric(df.all$nsite5)

# df.all = df.all %>% 
#   mutate(Treatment = ifelse(ARMN==1,'Alectinib','Crizotinib'))
# df.all$Treatment = as.factor(df.all$Treatment)

df.all$Treatment = as.factor(rep(1, nrow(df.all)))

df.all$Study = as.factor("BO42863")

#df.all$ICTC = 1 ;  not available 

#create additional variable
df.all$line = df.all$LINE

```

## Define TGI Evaluable patients

```{r}

#### Keep only patients with TGI data

df.tgi <- filter(df.all, !is.na(logKG))
#df.tgi <- df.all
df.tgi %>% dplyr::summarize(n=n())


#### Define datasets for later use ########################

i <- c("BALBUM","BASLD","BECOG", "BNLR")
df.tgi[, i] <- apply(df.tgi[ , i], 2,            # Specify own function within apply
                    function(x) as.numeric(x))

df.no.cov.na    <- filter(df.tgi, !is.na(BECOG),!is.na(nsite5),!is.na(asian),
                       !is.na(BALBUM),!is.na(Female),!is.na(BASLD),!is.na(BNLR),!is.na(line),!is.na(mliver))


```


```{r}
Narm <-
  df.no.cov.na %>%
  #group_by(ARMCD) %>%
  dplyr::summarize(n = n())

Narm
```

Final number of TGI evaluable patients
```{r}
# Summary by tumor type and phase
df.tgi %>%
  #select(NMID, PHAS, TUMTYP1, TumorType)%>%
  unique()%>%
  #group_by(NMID)%>%
  dplyr::count(TumorType)%>%
  kable()%>%
  kable_styling()

```


## Distribution of TGI metrics: 

Summary of final model used: 

```{r}
load(file = "../TGIOS/fit.final.pooled.RData")
fit.final <- fit.final

summary(fit.final)
```


```{r}

library(gridExtra)

ggkmTable_p <- function(sfit, table=TRUE,returns = FALSE,
xlabs = "Time (days)", ylabs = "survival probability",
ystratalabs = NULL, ystrataname = NULL,
timeby = 100, main = "Kaplan-Meier Plot",
pval = TRUE, lcol = NULL, ...) {

if(is.null(ystratalabs)) {
   ystratalabs <- as.character(levels(summary(sfit)$strata))
}
m <- max(nchar(ystratalabs))
if(is.null(ystrataname)) ystrataname <- "Strata"
times <- seq(0, max(sfit$time), by = timeby)
.df <- data.frame(time = sfit$time, n.risk = sfit$n.risk,
    n.event = sfit$n.event, surv = sfit$surv, strata = summary(sfit, censored = T)$strata,
    upper = sfit$upper, lower = sfit$lower)
levels(.df$strata) <- ystratalabs
zeros <- data.frame(time = 0, surv = 1, strata = factor(ystratalabs, levels=levels(.df$strata)),
    upper = 1, lower = 1)
.df <- plyr::rbind.fill(zeros, .df)
d <- length(levels(.df$strata))
p <- ggplot(.df, aes(time, surv, group = strata)) +
    geom_step(aes(color = strata,linetype = strata), size = 1) +
  
    geom_point(data=.df[.df$n.event==0 & !is.na(.df$n.event),],aes(x=time,y=surv,colour=strata),shape="+",size=4)   +
    theme_bw() +
    theme(axis.title.x = element_text(vjust = 0.5)) +
    scale_x_continuous(xlabs, breaks = times, limits = c(0, max(sfit$time))) +
    scale_y_continuous(ylabs, limits = c(0, 1)) +
    theme(panel.grid.minor = element_blank(),panel.grid.major= element_blank()) +
    theme(legend.position = c(ifelse(m < 10, .1, 0.2), ifelse(d < 4, .2, .25))) +
    theme(legend.key = element_rect(colour = NA)) +  
    theme(legend.title = element_text(colour=NA))+
    #theme(legend.text = element_text(colour=lcol))+
    #labs(linetype = ystrataname) +
    theme(plot.margin = unit(c(0, 1, .5, ifelse(m < 10, 1.5, 2.5)), "lines")) +
    ggtitle(main)   +
    scale_color_manual(values=lcol)
if(pval) {
    sdiff <- survdiff(eval(sfit$call$formula), data = eval(sfit$call$data))
    pval <- pchisq(sdiff$chisq, length(sdiff$n)-1, lower.tail = FALSE)
    pvaltxt <- ifelse(pval < 0.0001, "p < 0.0001", paste("p =", signif(pval, 3)))
    p <- p + annotate("text", x = 0.6 * max(sfit$time), y = 0.1, label = pvaltxt)
    }
## Create a blank plot for place-holding
## .df <- data.frame()
blank.pic <- ggplot(.df, aes(time, surv)) +
    geom_blank() +
    theme_bw() +
    theme(axis.text.x = element_blank(), axis.text.y = element_blank(),
        axis.title.x = element_blank(), axis.title.y = element_blank(),
        axis.ticks = element_blank(), panel.grid.major = element_blank(),
        panel.border = element_blank())
if(table) {
    ## Create table graphic to include at-risk numbers
    risk.data <- data.frame(strata = summary(sfit, times = times, extend = TRUE)$strata,
        time = summary(sfit, times = times, extend = TRUE)$time,
        n.risk = summary(sfit, times = times, extend = TRUE)$n.risk)
    data.table <- ggplot(risk.data, aes(x = time, y = strata, label = format(n.risk, nsmall = 0))) +
        #, color = strata)) +
        #browser()
        geom_text(size = 2.8) +
        theme_bw() +
        scale_y_discrete(breaks = as.character(levels(risk.data$strata)), labels = ystratalabs) +
        # scale_y_discrete(#format1ter = abbreviate,
        # breaks = 1:3,
        # labels = ystratalabs) +
        scale_x_continuous("Numbers at risk", limits = c(0, max(sfit$time))) +
        theme(axis.title.x = element_text(size = 10, vjust = 1), panel.grid.major = element_blank(),
        panel.grid.minor = element_blank(), panel.border = element_blank(),
        axis.text.x = element_blank(), axis.ticks = element_blank(),
        #axis.text.y = element_text(face = "bold", hjust = 1))
         axis.text.y = element_text( hjust = 1,size=10))
    data.table <- data.table + theme(legend.position = "none") +
        xlab(NULL) + ylab(NULL)
    data.table <- data.table +
        theme(plot.margin = unit(c(-1.5, 1, 0.1, ifelse(m < 10, 4.5, 3.5)-0.2 * m), "lines"))
## Plotting the graphs
## p <- ggplotGrob(p)
## p <- addGrob(p, textGrob(x = unit(.8, "npc"), y = unit(.25, "npc"), label = pvaltxt,
    ## gp = gpar(fontsize = 12)))
    a <- grid.arrange(p, blank.pic, data.table,
        clip = FALSE, nrow = 3, ncol = 1,
        heights = unit(c(2, .1, .25),c("null", "null", "null")))
    return(p)
    #if(returns) {
        # a <- arrangeGrob(p, blank.pic, data.table, clip = FALSE,
        #     nrow = 3, ncol = 1, heights = unit(c(2, .1, .25),c("null", "null", "null")))
        # return(a)
    #}
}
else {
    p <- ggplotGrob(p)
    ## p <- addGrob(p, textGrob(x = unit(0.5, "npc"), y = unit(0.23, "npc"),
    ## label = pvaltxt, gp = gpar(fontsize = 12)))
    # print(p)
    return(p)
    }
  #return(p)}
}

```


```{r}
# Survival Curve between different tumor types

plotkm.cov <- function(cov.name, x.forkm, lcol){
  
  cov.sym <- rlang::sym(cov.name)
  
  
  iformula <- as.formula(paste0("Surv(OS,!CNSRO)~", cov.name))  
  n <- filter(x.forkm, !is.na(!!cov.sym)) %>% nrow()
  
  fit = survfit(iformula, x.forkm)
  return(ggkmTable_p(fit,
            timeby=100,
            ystratalabs=levels(pull(x.forkm, !!cov.sym)),
            main=paste0("OS vs. ", cov.name, ", N = ", n),
            pval=F,
            lcol = lcol))
  
  
  
}


x.forkm <- df.tgi

x.forkm$logKG <- Hmisc::cut2(x.forkm$logKG,g=4)

p1 <- plotkm.cov('logKG', x.forkm, lcol = c('black', 'dark grey', 'grey', 'light grey'))
p2 <- plotkm.cov('TumorType', x.forkm, lcol = c('dark green', 'dark blue', 'orange', 'violet'))


```


```{r}
library(ggpubr)
wdf <- df.tgi

# Color Scale 

color_l <- c('dark blue', 'dark green', 'violet', 'orange')


my_comparisons <- list( c("MTC", "OTHER FUS"), c("MTC", "NSCLC"), c("OTHER FUS", "NSCLC"), c('OTHER FUS', 'OTHER ALT') )


wdf$TumorType <- factor(wdf$TumorType, levels = c('NSCLC', 'MTC', 'OTHER FUS', 'OTHER ALT'))


p3 <- ggplot(wdf, aes(x = TumorType, y =logKG, fill = TumorType))+geom_boxplot(alpha = 0.3)+theme_minimal()+
  stat_compare_means(comparisons = my_comparisons)+ # Add pairwise comparisons p-value
  #stat_compare_means(method = "anova", label.y = 1)+     # Add global p-value
  scale_fill_manual(labels = c('NSCLC', 'MTC', 'OTHER FUS', 'OTHER ALT'), values = c('dark blue', 'dark green', 'violet', 'orange'))+
  xlab('Tumor Type')+guides(fill = 'none')

# log(KS)

wdf$logKS <- log(wdf$KS)

p4 <- ggplot(wdf, aes(x = TumorType, y =logKS, fill = TumorType))+geom_boxplot(alpha = 0.3)+theme_minimal()+
  stat_compare_means(comparisons = my_comparisons)+ # Add pairwise comparisons p-value
  #stat_compare_means(method = "anova", label.y = 1) +    # Add global p-value
  scale_fill_manual(labels = c('NSCLC', 'MTC', 'OTHER FUS', 'OTHER ALT'), values = c('dark blue', 'dark green', 'violet', 'orange'))+
  xlab('Tumor Type')+guides(fill = 'none')


p5 <- ggplot(wdf, aes(x = TumorType, y =TTG, fill = TumorType))+geom_boxplot(alpha = 0.3)+theme_minimal()+
  stat_compare_means(comparisons = my_comparisons)+ # Add pairwise comparisons p-value
  #stat_compare_means(method = "anova", label.y = 1)+     # Add global p-value
  scale_fill_manual(labels = c('NSCLC', 'MTC', 'OTHER FUS', 'OTHER ALT'), values = c('dark blue', 'dark green', 'violet', 'orange'))+
  xlab('Tumor Type')+guides(fill = 'none')


p1f <- ggarrange(p1,p2, labels = c('A', 'B'), ncol =2) #First Row
p2f <- ggarrange(p3,p4,p5, labels = c('C', 'D','E'), ncol = 3) #Second Row


```


```{r}

pf <- ggarrange(p1f, p2f, nrow = 2)

pf
ggsave(filename="../Figures/Figure1.pdf", plot=pf, width = 12, height=8, units="in")

```
