# Supplementary material for: Predicting overall survival from tumor dynamics metrics using parametric statistical and machine learning models: application to patients with RET-altered solid tumors
Source: Front Artif Intell. 2024 Jun 11;7:1412865. doi: 10.3389/frai.2024.1412865 (PMC11196751; doi:10.3389/frai.2024.1412865)
Supplement: Supplementary file 1 [file Data_Sheet_1.zip › Data Sheet 1/SupplementaryCode_TGIOS_PMx_ML_Pralsetinib/R/Figure2.Rmd]

---
title: "Figure 2"
author: "Erick Velasquez"
date: "1/3/2024"
output: html_document
---

```{r setup, include=FALSE}
knitr::opts_chunk$set(echo = TRUE)
library(dplyr)
library(ggplot2)
library(survival)
library(survminer)
library(htmltools)
library(table1)

# library(extrafont)
# font_import()
# loadfonts(device = "win")      
# windowsFonts()  
```

## Objective

The purpose of this notebook is to create a comparison between parametric TGI-OS vs. TGI-OS ML modeling.


## TGIOS Results

```{r}

df.no.cov.na <- read.csv('../Data/PRA_noNAcov.csv')

```

```{r}
# TGI-OS model updated to exclude CRP and LDH
load(file = "../TGIOS/fit.final.pooled.RData")
fit.final <- fit.final

summary(fit.final)

```
```{r}
n.rep <- 1000
censor.dur <- c(50, 2000)
```


```{r}
plot_km_pi_i <- function (km.pi, color, show.obs = TRUE, trunc.sim.censor = TRUE) 
{
    obs.km <- km.pi$obs.km
    sim.km.quantile.plot <- extract_km_pi(km.pi, trunc.sim.censor = trunc.sim.censor)
    group.syms <- km.pi$group.syms
    trt.syms <- km.pi$trt.syms
    if (length(trt.syms) == 0) {
        g <- ggplot2::ggplot(sim.km.quantile.plot, ggplot2::aes(time))
        color.lab <- color
    }
    else {
        g <- ggplot2::ggplot(sim.km.quantile.plot, ggplot2::aes(time, 
            color = factor(!!!trt.syms), fill = factor(!!!trt.syms)))
        color.lab <- as.character(trt.syms[[1]])
    }
    if (km.pi$calc.obs & show.obs) {
        g <- g + ggplot2::geom_step(data = obs.km, ggplot2::aes(y = surv), 
            size = 1, color = color) + ggplot2::geom_point(data = dplyr::filter(obs.km, 
            cnsr > 0), ggplot2::aes(y = surv), shape = "|", size = 3, color = color)
    }
    if (length(trt.syms) == 0) {
        g <- g + ggplot2::geom_ribbon(ggplot2::aes(ymin = pi_low, 
            ymax = pi_high), alpha = 0.4, fill = color)
    }
    else {
        g <- g + ggplot2::geom_ribbon(ggplot2::aes(ymin = pi_low, 
            ymax = pi_high), alpha = 0.4) + ggplot2::labs(color = color.lab, 
            fill = color.lab)
    }
    if (length(group.syms) == 1 || length(group.syms) >= 3) {
        g <- g + ggplot2::facet_wrap(ggplot2::vars(!!!group.syms), 
            labeller = ggplot2::label_both)
    }
    else if (length(group.syms) == 2) {
        g <- g + ggplot2::facet_grid(ggplot2::vars(!!group.syms[[1]]), 
            ggplot2::vars(!!group.syms[[2]]), labeller = ggplot2::label_both)
    }
    return(g)
}
```


```{r}
library(ggplot2)
library(survival)
library(survParamSim)

# The palette with black:
color_l <- c("dark green","dark blue","violet","orange")


# PAR by indication list
PARlist <- c()
tum_types <- c('MTC', 'NSCLC', 'OTHER1', 'OTHER2')
for(i in 1:length(tum_types)){
  
  c_df <- df.no.cov.na[df.no.cov.na$TumorType == tum_types[[i]],]
  
  
  sim <- surv_param_sim(fit.final, c_df, n.rep = n.rep, censor.dur = censor.dur)
  km.pi <- calc_km_pi(sim)
  
  c_par <-  plot_km_pi_i(km.pi, color = color_l[[i]])+
    theme(panel.grid.major = element_blank(),
        panel.grid.minor = element_blank(),
        panel.background = element_blank(),
        axis.line = element_line(colour = "black"),
        legend.position="none",
        strip.text.x = element_blank(),
        axis.text.x = element_text(size = 12),
        axis.text.y = element_text(size = 12),
        panel.border = element_blank())+
    coord_cartesian(ylim = c(0, 1))
  
  PARlist[[tum_types[[i]]]] <- c_par+ rremove("ylab") + rremove("xlab")
  
}

#Set xlim by indication
PARlist$MTC <- PARlist$MTC+xlim(0,1800)
PARlist$NSCLC <- PARlist$NSCLC+xlim(0,1800)
PARlist$OTHER1 <- PARlist$OTHER1+xlim(0,1250)
PARlist$OTHER2 <- PARlist$OTHER2+xlim(0,1100)+scale_x_continuous(breaks =c(0,250,500,750,1000))

parl <- ggarrange(plotlist = PARlist, ncol = 2, nrow = 2)

parl

```


## TGIOS ML Results


```{r}

#Import ML Results
NSCLC_results <- read.csv('../TGIOSML/NSCLC_ML_results.csv') %>%
  mutate(TumorType = rep('NSCLC'))
MTC_results <- read.csv('../TGIOSML/MTC_ML_results.csv')%>%
  mutate(TumorType = rep('MTC'))
OTHER1_results <- read.csv('../TGIOSML/OTHER1_ML_results.csv')%>%
  mutate(TumorType = rep('OTHER1'))
OTHER2_results <- read.csv('../TGIOSML/OTHER2_ML_results.csv')%>%
  mutate(TumorType = rep('OTHER2'))

ML_results <- rbind(NSCLC_results, MTC_results, OTHER1_results, OTHER2_results)


```

```{r}
# Raw Data
data <- read.csv('../Data/BO42863_TGIOS_20220601.csv')

data <- data%>%
  mutate(TumorType = ifelse(TUMTYP1 == 1, 'NSCLC',
                            ifelse(TUMTYP1 == 2, 'MTC',
                                   ifelse(TUMTYP1 ==3 , 'OTHER1',
                                          ifelse(TUMTYP1 ==4 , 'OTHER2', TUMTYP1)))))

data$censor<-ifelse(data$CNSRO==1,1,0)

wdf <- unique(data.frame(NMID = data$NMID,
                         OS = data$OS,
                         CNSRO = data$CNSRO,
                         TumorType = data$TumorType))

wdf$censor<-ifelse(wdf$CNSRO==0,1,0)


# Create general survival curve
surv_obj <- Surv(time = wdf$OS, event = wdf$censor)

surv_fit <- survfit(surv_obj~ wdf$TumorType)

ggsurv_plot <- ggsurvplot(surv_fit, 
                        data = wdf, 
                        conf.int = TRUE)
print(ggsurv_plot)+facet_wrap(~TumorType, ncol =2)

```


```{r}

# Function to plot survival curve per indication and then add ML results(CI and median survival)

# colors for survival "#F8766D" "#7CAE00" "#00BFC4" "#C77CFF"

color_l <- c("dark green","dark blue","violet","orange")
#color_lf <- factor(color_l, levels = color_l)

make_ggsurvplot_indic <- function(data, ML_results, color, xlimmax){
  
  if(length(color)==0){
    c_color = "#F8766D"
  }else{
    c_color = color
  }
  
  
  #current indication
  c_ind <- unique(data$TumorType)
  #print(c_ind)
  
  #split by indication
  #cdata <- data[data$TumorType == c_ind,]
  cML <- ML_results[ML_results$TumorType == c_ind,]
  
  # Make survival object
  surv_fit <- survfit(Surv(time = data$OS, event = data$censor) ~ 1)
  splot <- ggsurvplot(surv_fit, 
                     data = data,
                     conf.int = FALSE,
                     legend = 'none',
                     color = c_color,
                     ylab = '',
                     xlab = '',
                     censor.shape="|",
                     xlim = c(0, xlimmax),
                     font.tickslab = c(12),
                     ggtheme = theme_classic2(base_size=12))
  
  # Add ML results
  fplot <- splot$plot +
    geom_line(aes(x = Time, y=CIM, color = c_color), data = cML, linetype = "dashed")+
    #geom_line(aes(x = Time, y=CIL, color = c_color), data = cML)+
    #geom_line(aes(x = Time, y=CIH, color = c_color), data = cML)+
    geom_ribbon(data = cML, aes(x = Time, ymin = CIL, ymax = CIH), fill = c_color, alpha = 0.5, inherit.aes = FALSE)+
    theme(panel.grid.major = element_blank(),
        panel.grid.minor = element_blank(),
        panel.background = element_blank(),
        axis.line = element_line(colour = "black"),
        legend.position="none",
        strip.text.x = element_blank())
  # Create a plotlist 
  return(fplot)

}

pslist <- c()
tum_types <- c('MTC', 'NSCLC', 'OTHER1', 'OTHER2')
xlims <- c(1800, 1800, 1250, 1100)
for(i in 1:length(tum_types)){
  
  c_color = color_l[i]
  c_wdf = wdf[wdf$TumorType == tum_types[i],]
  xl <- xlims[[i]]
  
  cp <- make_ggsurvplot_indic(c_wdf, ML_results, c_color, xl)
  pslist[[tum_types[i]]] <- cp+ rremove("ylab") + rremove("xlab")
  
  
}


mlp <- ggarrange(plotlist = pslist, ncol = 2, nrow = 2)

mlp

```

```{r}

fpl <- c()

fpl[['NSCLC_PAR']] <- PARlist$NSCLC +ggtitle('NSCLC Parametric')
fpl[['NSCLC_ML']]  <- pslist$NSCLC+ggtitle('NSCLC ML')
fpl[['MTC_PAR']] <- PARlist$MTC+ggtitle('MTC Parametric')
fpl[['MTC_ML']]  <- pslist$MTC+ggtitle('MTC ML')
fpl[['OTHER1_PAR']] <- PARlist$OTHER1+ggtitle('OTHER FUS Parametric')
fpl[['OTHER1_ML']]  <- pslist$OTHER1+ggtitle('OTHER FUS ML')+scale_x_continuous(breaks =c(0,400,800,1200))
fpl[['OTHER2_PAR']] <- PARlist$OTHER2+ggtitle('OTHER ALT Parametric')
fpl[['OTHER2_ML']]  <- pslist$OTHER2+ggtitle('OTHER ALT ML')


fp <- ggarrange(plotlist = fpl, ncol = 2, nrow = 4, labels = c('A', 'B', 'C', 'D','E', 'F', 'G', 'H'))

#fp

require(grid)

annotate_figure(fp, left = textGrob("Survival Probability", rot = 90, vjust = 1, gp = gpar(cex = 1.5)),
                    bottom = textGrob("Days", gp = gpar(cex = 1.3)))

ggsave(filename="../Figures/Figure2.pdf", plot=
annotate_figure(fp, left = textGrob("Survival Probability", rot = 90, vjust = 0.5, gp = gpar(cex = 1.5)),
                    bottom = textGrob("Days", gp = gpar(cex = 1.3))), width=10, height=12, units="in")

```
