# Supplementary material for: Predicting overall survival from tumor dynamics metrics using parametric statistical and machine learning models: application to patients with RET-altered solid tumors
Source: Front Artif Intell. 2024 Jun 11;7:1412865. doi: 10.3389/frai.2024.1412865 (PMC11196751; doi:10.3389/frai.2024.1412865)
Supplement: Supplementary file 1 [file Data_Sheet_1.zip › Data Sheet 1/SupplementaryCode_TGIOS_PMx_ML_Pralsetinib/README.md]

# Pralsetinib TGI-OS ML

This repository contains the code associated with the publication "Predicting overall survival (OS) from tumor dynamic metrics using parametric statistical and machine learning models: a case study for patients under pralsetinib treatment", authored by Erick Velasquez, Nastya Kassir, Sravanthi Cheeti, Denison Kuruvilla, Steve Dang, Dale Miles, James Lu. It provides all scripts required to replicate the analyses and figures presented in the publication.


## Publication Abstract

Background: In oncology drug development, tumor dynamics modeling is widely applied to predict patients’ overall survival (OS) via parametric models. However, the current modeling paradigm, which assumes a disease-specific link between tumor dynamics and survival, has its limitations. This is particularly evident in drug development scenarios where the clinical trial under consideration contains patients with tumor types for which there is little to no prior institutional data. 

Results: In this work, we propose the use of a pan-indication solid tumor machine learning (ML) approach whereby all three tumor metrics (tumor shrinkage rate, tumor regrowth rate and time to tumor growth) are simultaneously used to predict patients’ OS in a tumor type independent manner. We demonstrate the utility of this approach in a clinical trial of cancer patients treated with the tyrosine kinase inhibitor, pralsetinib. We compared the parametric and ML models and the results showed that the proposed ML approach is able to adequately predict patient OS across RET-altered solid tumors, including non-small cell lung cancer, medullary thyroid cancer as well as other solid tumors. While the findings of this study are promising, further research is needed for evaluating the generalizability of the ML model to other solid tumor types.

Keywords: survival prediction, pharmacometrics, machine learning

## Content Description
This repository is organized as follows:

Figures/: Output PDF files for figures included in the manuscript.

R/: R scripts used to create Figures.

Python/: Python scripts used to create Figures.

TGIOS/: Contains all the scripts for data cleaning and analysis for Parametric statistical model.

TGIOSML/: Contains all the scripts for data cleaning and analysis for ML model.


## Authors and Acknowledgment
This analysis was completed by Erick Velasquez, Nastya Kassir, Sravanthi Cheeti, Denison Kuruvilla, Steve Dang, Dale Miles, James Lu.

## Contact
For any questions or clarifications, feel free to contact Erick Velasquez (velasqe2@gene.com) or James Lu (luj25@gene.com).
