# Supplementary material for: Predicting overall survival from tumor dynamics metrics using parametric statistical and machine learning models: application to patients with RET-altered solid tumors
Source: Front Artif Intell. 2024 Jun 11;7:1412865. doi: 10.3389/frai.2024.1412865 (PMC11196751; doi:10.3389/frai.2024.1412865)
Supplement: Supplementary file 1 [file Data_Sheet_1.zip › Data Sheet 1/SupplementaryCode_TGIOS_PMx_ML_Pralsetinib/TGIOS/fojo33.coi]

TABLE NO.     1: First Order Conditional Estimation with Interaction: Problem=1 Subproblem=0 Superproblem1=0 Iteration1=0 Superproblem2=0 Iteration2=0
 NAME         THETA1       THETA2       THETA3       THETA4       THETA5       THETA6       SIGMA(1,1)   OMEGA(1,1)   OMEGA(2,1)   OMEGA(2,2)   OMEGA(3,1)   OMEGA(3,2)   OMEGA(3,3)   OMEGA(4,1)   OMEGA(4,2)   OMEGA(4,3)   OMEGA(4,4)   OMEGA(5,1)   OMEGA(5,2)   OMEGA(5,3)   OMEGA(5,4)   OMEGA(5,5)
 THETA1        1.20684E+07 -6.96257E+05  6.17118E+05 -1.22719E+04 -5.27479E+02  6.45959E+01  0.00000E+00 -4.52925E+03  0.00000E+00  4.95438E+03  0.00000E+00  0.00000E+00  5.60983E+02  0.00000E+00  0.00000E+00  0.00000E+00  7.06887E+02  0.00000E+00  0.00000E+00  0.00000E+00  0.00000E+00 -8.89009E+03
 THETA2       -6.96257E+05  2.43811E+05 -7.33414E+03  3.13368E+02 -5.06398E+00  9.03262E+00  0.00000E+00 -1.26178E+03  0.00000E+00  1.09277E+03  0.00000E+00  0.00000E+00 -1.35704E+01  0.00000E+00  0.00000E+00  0.00000E+00  5.78788E-01  0.00000E+00  0.00000E+00  0.00000E+00  0.00000E+00  1.37934E+03
 THETA3        6.17118E+05 -7.33414E+03  3.74013E+07 -2.78103E+06 -3.96440E+02  6.48044E+01  0.00000E+00  5.31001E+02  0.00000E+00  7.21527E+02  0.00000E+00  0.00000E+00 -8.53185E+03  0.00000E+00  0.00000E+00  0.00000E+00  1.09626E+04  0.00000E+00  0.00000E+00  0.00000E+00  0.00000E+00 -9.65768E+03
 THETA4       -1.22719E+04  3.13368E+02 -2.78103E+06  1.03231E+06 -1.12636E+01  1.01552E+01  0.00000E+00 -1.98135E+01  0.00000E+00 -7.06293E+00  0.00000E+00  0.00000E+00  5.80143E+01  0.00000E+00  0.00000E+00  0.00000E+00  1.35621E+02  0.00000E+00  0.00000E+00  0.00000E+00  0.00000E+00  2.43797E+03
 THETA5       -5.27479E+02 -5.06398E+00 -3.96440E+02 -1.12636E+01  4.08893E-01 -1.52333E-02  0.00000E+00 -4.80236E-01  0.00000E+00 -5.64732E-01  0.00000E+00  0.00000E+00 -4.53356E-01  0.00000E+00  0.00000E+00  0.00000E+00 -4.37855E-01  0.00000E+00  0.00000E+00  0.00000E+00  0.00000E+00  8.33393E+00
 THETA6        6.45959E+01  9.03262E+00  6.48044E+01  1.01552E+01 -1.52333E-02  1.54994E-02  0.00000E+00  2.80466E-01  0.00000E+00  4.28625E-01  0.00000E+00  0.00000E+00  2.45686E-01  0.00000E+00  0.00000E+00  0.00000E+00  4.83401E-01  0.00000E+00  0.00000E+00  0.00000E+00  0.00000E+00  4.06834E-01
 SIGMA(1,1)    0.00000E+00  0.00000E+00  0.00000E+00  0.00000E+00  0.00000E+00  0.00000E+00  0.00000E+00  0.00000E+00  0.00000E+00  0.00000E+00  0.00000E+00  0.00000E+00  0.00000E+00  0.00000E+00  0.00000E+00  0.00000E+00  0.00000E+00  0.00000E+00  0.00000E+00  0.00000E+00  0.00000E+00  0.00000E+00
 OMEGA(1,1)   -4.52925E+03 -1.26178E+03  5.31001E+02 -1.98135E+01 -4.80236E-01  2.80466E-01  0.00000E+00  1.18304E+02  0.00000E+00 -9.66910E+00  0.00000E+00  0.00000E+00  8.42098E-01  0.00000E+00  0.00000E+00  0.00000E+00  1.85160E-01  0.00000E+00  0.00000E+00  0.00000E+00  0.00000E+00 -3.01890E+01
 OMEGA(2,1)    0.00000E+00  0.00000E+00  0.00000E+00  0.00000E+00  0.00000E+00  0.00000E+00  0.00000E+00  0.00000E+00  0.00000E+00  0.00000E+00  0.00000E+00  0.00000E+00  0.00000E+00  0.00000E+00  0.00000E+00  0.00000E+00  0.00000E+00  0.00000E+00  0.00000E+00  0.00000E+00  0.00000E+00  0.00000E+00
 OMEGA(2,2)    4.95438E+03  1.09277E+03  7.21527E+02 -7.06293E+00 -5.64732E-01  4.28625E-01  0.00000E+00 -9.66910E+00  0.00000E+00  1.16839E+02  0.00000E+00  0.00000E+00  4.64467E-01  0.00000E+00  0.00000E+00  0.00000E+00  8.55543E-01  0.00000E+00  0.00000E+00  0.00000E+00  0.00000E+00  2.98727E+00
 OMEGA(3,1)    0.00000E+00  0.00000E+00  0.00000E+00  0.00000E+00  0.00000E+00  0.00000E+00  0.00000E+00  0.00000E+00  0.00000E+00  0.00000E+00  0.00000E+00  0.00000E+00  0.00000E+00  0.00000E+00  0.00000E+00  0.00000E+00  0.00000E+00  0.00000E+00  0.00000E+00  0.00000E+00  0.00000E+00  0.00000E+00
 OMEGA(3,2)    0.00000E+00  0.00000E+00  0.00000E+00  0.00000E+00  0.00000E+00  0.00000E+00  0.00000E+00  0.00000E+00  0.00000E+00  0.00000E+00  0.00000E+00  0.00000E+00  0.00000E+00  0.00000E+00  0.00000E+00  0.00000E+00  0.00000E+00  0.00000E+00  0.00000E+00  0.00000E+00  0.00000E+00  0.00000E+00
 OMEGA(3,3)    5.60983E+02 -1.35704E+01 -8.53185E+03  5.80143E+01 -4.53356E-01  2.45686E-01  0.00000E+00  8.42098E-01  0.00000E+00  4.64467E-01  0.00000E+00  0.00000E+00  6.91002E+01  0.00000E+00  0.00000E+00  0.00000E+00  2.00669E-01  0.00000E+00  0.00000E+00  0.00000E+00  0.00000E+00 -2.64751E+01
 OMEGA(4,1)    0.00000E+00  0.00000E+00  0.00000E+00  0.00000E+00  0.00000E+00  0.00000E+00  0.00000E+00  0.00000E+00  0.00000E+00  0.00000E+00  0.00000E+00  0.00000E+00  0.00000E+00  0.00000E+00  0.00000E+00  0.00000E+00  0.00000E+00  0.00000E+00  0.00000E+00  0.00000E+00  0.00000E+00  0.00000E+00
 OMEGA(4,2)    0.00000E+00  0.00000E+00  0.00000E+00  0.00000E+00  0.00000E+00  0.00000E+00  0.00000E+00  0.00000E+00  0.00000E+00  0.00000E+00  0.00000E+00  0.00000E+00  0.00000E+00  0.00000E+00  0.00000E+00  0.00000E+00  0.00000E+00  0.00000E+00  0.00000E+00  0.00000E+00  0.00000E+00  0.00000E+00
 OMEGA(4,3)    0.00000E+00  0.00000E+00  0.00000E+00  0.00000E+00  0.00000E+00  0.00000E+00  0.00000E+00  0.00000E+00  0.00000E+00  0.00000E+00  0.00000E+00  0.00000E+00  0.00000E+00  0.00000E+00  0.00000E+00  0.00000E+00  0.00000E+00  0.00000E+00  0.00000E+00  0.00000E+00  0.00000E+00  0.00000E+00
 OMEGA(4,4)    7.06887E+02  5.78788E-01  1.09626E+04  1.35621E+02 -4.37855E-01  4.83401E-01  0.00000E+00  1.85160E-01  0.00000E+00  8.55543E-01  0.00000E+00  0.00000E+00  2.00669E-01  0.00000E+00  0.00000E+00  0.00000E+00  1.01179E+02  0.00000E+00  0.00000E+00  0.00000E+00  0.00000E+00  1.32813E+00
 OMEGA(5,1)    0.00000E+00  0.00000E+00  0.00000E+00  0.00000E+00  0.00000E+00  0.00000E+00  0.00000E+00  0.00000E+00  0.00000E+00  0.00000E+00  0.00000E+00  0.00000E+00  0.00000E+00  0.00000E+00  0.00000E+00  0.00000E+00  0.00000E+00  0.00000E+00  0.00000E+00  0.00000E+00  0.00000E+00  0.00000E+00
 OMEGA(5,2)    0.00000E+00  0.00000E+00  0.00000E+00  0.00000E+00  0.00000E+00  0.00000E+00  0.00000E+00  0.00000E+00  0.00000E+00  0.00000E+00  0.00000E+00  0.00000E+00  0.00000E+00  0.00000E+00  0.00000E+00  0.00000E+00  0.00000E+00  0.00000E+00  0.00000E+00  0.00000E+00  0.00000E+00  0.00000E+00
 OMEGA(5,3)    0.00000E+00  0.00000E+00  0.00000E+00  0.00000E+00  0.00000E+00  0.00000E+00  0.00000E+00  0.00000E+00  0.00000E+00  0.00000E+00  0.00000E+00  0.00000E+00  0.00000E+00  0.00000E+00  0.00000E+00  0.00000E+00  0.00000E+00  0.00000E+00  0.00000E+00  0.00000E+00  0.00000E+00  0.00000E+00
 OMEGA(5,4)    0.00000E+00  0.00000E+00  0.00000E+00  0.00000E+00  0.00000E+00  0.00000E+00  0.00000E+00  0.00000E+00  0.00000E+00  0.00000E+00  0.00000E+00  0.00000E+00  0.00000E+00  0.00000E+00  0.00000E+00  0.00000E+00  0.00000E+00  0.00000E+00  0.00000E+00  0.00000E+00  0.00000E+00  0.00000E+00
 OMEGA(5,5)   -8.89009E+03  1.37934E+03 -9.65768E+03  2.43797E+03  8.33393E+00  4.06834E-01  0.00000E+00 -3.01890E+01  0.00000E+00  2.98727E+00  0.00000E+00  0.00000E+00 -2.64751E+01  0.00000E+00  0.00000E+00  0.00000E+00  1.32813E+00  0.00000E+00  0.00000E+00  0.00000E+00  0.00000E+00  1.39102E+03
