# Supplementary material for: Predicting overall survival from tumor dynamics metrics using parametric statistical and machine learning models: application to patients with RET-altered solid tumors
Source: Front Artif Intell. 2024 Jun 11;7:1412865. doi: 10.3389/frai.2024.1412865 (PMC11196751; doi:10.3389/frai.2024.1412865)
Supplement: Supplementary file 1 [file Data_Sheet_1.zip › Data Sheet 1/SupplementaryCode_TGIOS_PMx_ML_Pralsetinib/TGIOS/fojo33.cor]

TABLE NO.     1: First Order Conditional Estimation with Interaction: Problem=1 Subproblem=0 Superproblem1=0 Iteration1=0 Superproblem2=0 Iteration2=0
 NAME         THETA1       THETA2       THETA3       THETA4       THETA5       THETA6       SIGMA(1,1)   OMEGA(1,1)   OMEGA(2,1)   OMEGA(2,2)   OMEGA(3,1)   OMEGA(3,2)   OMEGA(3,3)   OMEGA(4,1)   OMEGA(4,2)   OMEGA(4,3)   OMEGA(4,4)   OMEGA(5,1)   OMEGA(5,2)   OMEGA(5,3)   OMEGA(5,4)   OMEGA(5,5)
 THETA1        3.60802E-04  5.40341E-01  3.16387E-02  4.48120E-02  2.43033E-01 -2.52587E-01  0.00000E+00  3.36067E-01  0.00000E+00 -1.29532E-01  0.00000E+00  0.00000E+00  7.96770E-02  0.00000E+00  0.00000E+00  0.00000E+00  1.05190E-01  0.00000E+00  0.00000E+00  0.00000E+00  0.00000E+00  2.96249E-03
 THETA2        5.40341E-01  2.56513E-03  3.77989E-02  4.74562E-02  1.40128E-01 -2.71664E-01  0.00000E+00  3.87121E-01  0.00000E+00 -1.65343E-01  0.00000E+00  0.00000E+00  8.62933E-02  0.00000E+00  0.00000E+00  0.00000E+00  1.16333E-01  0.00000E+00  0.00000E+00  0.00000E+00  0.00000E+00 -2.84467E-02
 THETA3        3.16387E-02  3.77989E-02  1.93177E-04  4.74884E-01  1.08005E-01 -1.14071E-01  0.00000E+00  4.31006E-02  0.00000E+00  3.24282E-02  0.00000E+00  0.00000E+00  2.23652E-01  0.00000E+00  0.00000E+00  0.00000E+00 -1.33763E-01  0.00000E+00  0.00000E+00  0.00000E+00  0.00000E+00  8.56280E-03
 THETA4        4.48120E-02  4.74562E-02  4.74884E-01  1.12605E-03  8.01700E-02 -1.28648E-01  0.00000E+00  5.14883E-02  0.00000E+00  3.89180E-02  0.00000E+00  0.00000E+00  1.19926E-01  0.00000E+00  0.00000E+00  0.00000E+00 -3.81197E-02  0.00000E+00  0.00000E+00  0.00000E+00  0.00000E+00 -4.70991E-02
 THETA5        2.43033E-01  1.40128E-01  1.08005E-01  8.01700E-02  1.78222E+00  1.03030E-01  0.00000E+00  8.29200E-02  0.00000E+00 -1.69858E-02  0.00000E+00  0.00000E+00  4.17214E-02  0.00000E+00  0.00000E+00  0.00000E+00 -4.76605E-03  0.00000E+00  0.00000E+00  0.00000E+00  0.00000E+00 -3.56939E-01
 THETA6       -2.52587E-01 -2.71664E-01 -1.14071E-01 -1.28648E-01  1.03030E-01  1.09255E+01  0.00000E+00 -3.72783E-01  0.00000E+00 -3.05976E-01  0.00000E+00  0.00000E+00 -3.14928E-01  0.00000E+00  0.00000E+00  0.00000E+00 -4.24204E-01  0.00000E+00  0.00000E+00  0.00000E+00  0.00000E+00 -1.90486E-01
 SIGMA(1,1)    0.00000E+00  0.00000E+00  0.00000E+00  0.00000E+00  0.00000E+00  0.00000E+00  0.00000E+00  0.00000E+00  0.00000E+00  0.00000E+00  0.00000E+00  0.00000E+00  0.00000E+00  0.00000E+00  0.00000E+00  0.00000E+00  0.00000E+00  0.00000E+00  0.00000E+00  0.00000E+00  0.00000E+00  0.00000E+00
 OMEGA(1,1)    3.36067E-01  3.87121E-01  4.31006E-02  5.14883E-02  8.29200E-02 -3.72783E-01  0.00000E+00  1.06302E-01  0.00000E+00  9.49677E-02  0.00000E+00  0.00000E+00  1.17096E-01  0.00000E+00  0.00000E+00  0.00000E+00  1.59441E-01  0.00000E+00  0.00000E+00  0.00000E+00  0.00000E+00  8.86162E-02
 OMEGA(2,1)    0.00000E+00  0.00000E+00  0.00000E+00  0.00000E+00  0.00000E+00  0.00000E+00  0.00000E+00  0.00000E+00  0.00000E+00  0.00000E+00  0.00000E+00  0.00000E+00  0.00000E+00  0.00000E+00  0.00000E+00  0.00000E+00  0.00000E+00  0.00000E+00  0.00000E+00  0.00000E+00  0.00000E+00  0.00000E+00
 OMEGA(2,2)   -1.29532E-01 -1.65343E-01  3.24282E-02  3.89180E-02 -1.69858E-02 -3.05976E-01  0.00000E+00  9.49677E-02  0.00000E+00  1.02319E-01  0.00000E+00  0.00000E+00  9.55819E-02  0.00000E+00  0.00000E+00  0.00000E+00  1.29018E-01  0.00000E+00  0.00000E+00  0.00000E+00  0.00000E+00  4.98794E-02
 OMEGA(3,1)    0.00000E+00  0.00000E+00  0.00000E+00  0.00000E+00  0.00000E+00  0.00000E+00  0.00000E+00  0.00000E+00  0.00000E+00  0.00000E+00  0.00000E+00  0.00000E+00  0.00000E+00  0.00000E+00  0.00000E+00  0.00000E+00  0.00000E+00  0.00000E+00  0.00000E+00  0.00000E+00  0.00000E+00  0.00000E+00
 OMEGA(3,2)    0.00000E+00  0.00000E+00  0.00000E+00  0.00000E+00  0.00000E+00  0.00000E+00  0.00000E+00  0.00000E+00  0.00000E+00  0.00000E+00  0.00000E+00  0.00000E+00  0.00000E+00  0.00000E+00  0.00000E+00  0.00000E+00  0.00000E+00  0.00000E+00  0.00000E+00  0.00000E+00  0.00000E+00  0.00000E+00
 OMEGA(3,3)    7.96770E-02  8.62933E-02  2.23652E-01  1.19926E-01  4.17214E-02 -3.14928E-01  0.00000E+00  1.17096E-01  0.00000E+00  9.55819E-02  0.00000E+00  0.00000E+00  1.30048E-01  0.00000E+00  0.00000E+00  0.00000E+00  1.00422E-01  0.00000E+00  0.00000E+00  0.00000E+00  0.00000E+00  1.12058E-01
 OMEGA(4,1)    0.00000E+00  0.00000E+00  0.00000E+00  0.00000E+00  0.00000E+00  0.00000E+00  0.00000E+00  0.00000E+00  0.00000E+00  0.00000E+00  0.00000E+00  0.00000E+00  0.00000E+00  0.00000E+00  0.00000E+00  0.00000E+00  0.00000E+00  0.00000E+00  0.00000E+00  0.00000E+00  0.00000E+00  0.00000E+00
 OMEGA(4,2)    0.00000E+00  0.00000E+00  0.00000E+00  0.00000E+00  0.00000E+00  0.00000E+00  0.00000E+00  0.00000E+00  0.00000E+00  0.00000E+00  0.00000E+00  0.00000E+00  0.00000E+00  0.00000E+00  0.00000E+00  0.00000E+00  0.00000E+00  0.00000E+00  0.00000E+00  0.00000E+00  0.00000E+00  0.00000E+00
 OMEGA(4,3)    0.00000E+00  0.00000E+00  0.00000E+00  0.00000E+00  0.00000E+00  0.00000E+00  0.00000E+00  0.00000E+00  0.00000E+00  0.00000E+00  0.00000E+00  0.00000E+00  0.00000E+00  0.00000E+00  0.00000E+00  0.00000E+00  0.00000E+00  0.00000E+00  0.00000E+00  0.00000E+00  0.00000E+00  0.00000E+00
 OMEGA(4,4)    1.05190E-01  1.16333E-01 -1.33763E-01 -3.81197E-02 -4.76605E-03 -4.24204E-01  0.00000E+00  1.59441E-01  0.00000E+00  1.29018E-01  0.00000E+00  0.00000E+00  1.00422E-01  0.00000E+00  0.00000E+00  0.00000E+00  1.12420E-01  0.00000E+00  0.00000E+00  0.00000E+00  0.00000E+00  5.86982E-02
 OMEGA(5,1)    0.00000E+00  0.00000E+00  0.00000E+00  0.00000E+00  0.00000E+00  0.00000E+00  0.00000E+00  0.00000E+00  0.00000E+00  0.00000E+00  0.00000E+00  0.00000E+00  0.00000E+00  0.00000E+00  0.00000E+00  0.00000E+00  0.00000E+00  0.00000E+00  0.00000E+00  0.00000E+00  0.00000E+00  0.00000E+00
 OMEGA(5,2)    0.00000E+00  0.00000E+00  0.00000E+00  0.00000E+00  0.00000E+00  0.00000E+00  0.00000E+00  0.00000E+00  0.00000E+00  0.00000E+00  0.00000E+00  0.00000E+00  0.00000E+00  0.00000E+00  0.00000E+00  0.00000E+00  0.00000E+00  0.00000E+00  0.00000E+00  0.00000E+00  0.00000E+00  0.00000E+00
 OMEGA(5,3)    0.00000E+00  0.00000E+00  0.00000E+00  0.00000E+00  0.00000E+00  0.00000E+00  0.00000E+00  0.00000E+00  0.00000E+00  0.00000E+00  0.00000E+00  0.00000E+00  0.00000E+00  0.00000E+00  0.00000E+00  0.00000E+00  0.00000E+00  0.00000E+00  0.00000E+00  0.00000E+00  0.00000E+00  0.00000E+00
 OMEGA(5,4)    0.00000E+00  0.00000E+00  0.00000E+00  0.00000E+00  0.00000E+00  0.00000E+00  0.00000E+00  0.00000E+00  0.00000E+00  0.00000E+00  0.00000E+00  0.00000E+00  0.00000E+00  0.00000E+00  0.00000E+00  0.00000E+00  0.00000E+00  0.00000E+00  0.00000E+00  0.00000E+00  0.00000E+00  0.00000E+00
 OMEGA(5,5)    2.96249E-03 -2.84467E-02  8.56280E-03 -4.70991E-02 -3.56939E-01 -1.90486E-01  0.00000E+00  8.86162E-02  0.00000E+00  4.98794E-02  0.00000E+00  0.00000E+00  1.12058E-01  0.00000E+00  0.00000E+00  0.00000E+00  5.86982E-02  0.00000E+00  0.00000E+00  0.00000E+00  0.00000E+00  2.94658E-02
