# Supplementary material for: Predicting overall survival from tumor dynamics metrics using parametric statistical and machine learning models: application to patients with RET-altered solid tumors
Source: Front Artif Intell. 2024 Jun 11;7:1412865. doi: 10.3389/frai.2024.1412865 (PMC11196751; doi:10.3389/frai.2024.1412865)
Supplement: Supplementary file 1 [file Data_Sheet_1.zip › Data Sheet 1/SupplementaryCode_TGIOS_PMx_ML_Pralsetinib/TGIOS/fojo33.cov]

TABLE NO.     1: First Order Conditional Estimation with Interaction: Problem=1 Subproblem=0 Superproblem1=0 Iteration1=0 Superproblem2=0 Iteration2=0
 NAME         THETA1       THETA2       THETA3       THETA4       THETA5       THETA6       SIGMA(1,1)   OMEGA(1,1)   OMEGA(2,1)   OMEGA(2,2)   OMEGA(3,1)   OMEGA(3,2)   OMEGA(3,3)   OMEGA(4,1)   OMEGA(4,2)   OMEGA(4,3)   OMEGA(4,4)   OMEGA(5,1)   OMEGA(5,2)   OMEGA(5,3)   OMEGA(5,4)   OMEGA(5,5)
 THETA1        1.30178E-07  5.00088E-07  2.20518E-09  1.82062E-08  1.56277E-04 -9.95685E-04  0.00000E+00  1.28895E-05  0.00000E+00 -4.78195E-06  0.00000E+00  0.00000E+00  3.73857E-06  0.00000E+00  0.00000E+00  0.00000E+00  4.26668E-06  0.00000E+00  0.00000E+00  0.00000E+00  0.00000E+00  3.14953E-08
 THETA2        5.00088E-07  6.57988E-06  1.87303E-08  1.37075E-07  6.40613E-04 -7.61345E-03  0.00000E+00  1.05559E-04  0.00000E+00 -4.33962E-05  0.00000E+00  0.00000E+00  2.87865E-05  0.00000E+00  0.00000E+00  0.00000E+00  3.35471E-05  0.00000E+00  0.00000E+00  0.00000E+00  0.00000E+00 -2.15010E-06
 THETA3        2.20518E-09  1.87303E-08  3.73175E-08  1.03300E-07  3.71842E-05 -2.40753E-04  0.00000E+00  8.85075E-07  0.00000E+00  6.40969E-07  0.00000E+00  0.00000E+00  5.61864E-06  0.00000E+00  0.00000E+00  0.00000E+00 -2.90493E-06  0.00000E+00  0.00000E+00  0.00000E+00  0.00000E+00  4.87405E-08
 THETA4        1.82062E-08  1.37075E-07  1.03300E-07  1.26798E-06  1.60890E-04 -1.58270E-03  0.00000E+00  6.16320E-06  0.00000E+00  4.48400E-06  0.00000E+00  0.00000E+00  1.75620E-05  0.00000E+00  0.00000E+00  0.00000E+00 -4.82560E-06  0.00000E+00  0.00000E+00  0.00000E+00  0.00000E+00 -1.56274E-06
 THETA5        1.56277E-04  6.40613E-04  3.71842E-05  1.60890E-04  3.17630E+00  2.00615E+00  0.00000E+00  1.57095E-02  0.00000E+00 -3.09745E-03  0.00000E+00  0.00000E+00  9.66991E-03  0.00000E+00  0.00000E+00  0.00000E+00 -9.54914E-04  0.00000E+00  0.00000E+00  0.00000E+00  0.00000E+00 -1.87445E-02
 THETA6       -9.95685E-04 -7.61345E-03 -2.40753E-04 -1.58270E-03  2.00615E+00  1.19366E+02  0.00000E+00 -4.32950E-01  0.00000E+00 -3.42047E-01  0.00000E+00  0.00000E+00 -4.47461E-01  0.00000E+00  0.00000E+00  0.00000E+00 -5.21028E-01  0.00000E+00  0.00000E+00  0.00000E+00  0.00000E+00 -6.13229E-02
 SIGMA(1,1)    0.00000E+00  0.00000E+00  0.00000E+00  0.00000E+00  0.00000E+00  0.00000E+00  0.00000E+00  0.00000E+00  0.00000E+00  0.00000E+00  0.00000E+00  0.00000E+00  0.00000E+00  0.00000E+00  0.00000E+00  0.00000E+00  0.00000E+00  0.00000E+00  0.00000E+00  0.00000E+00  0.00000E+00  0.00000E+00
 OMEGA(1,1)    1.28895E-05  1.05559E-04  8.85075E-07  6.16320E-06  1.57095E-02 -4.32950E-01  0.00000E+00  1.13001E-02  0.00000E+00  1.03294E-03  0.00000E+00  0.00000E+00  1.61878E-03  0.00000E+00  0.00000E+00  0.00000E+00  1.90539E-03  0.00000E+00  0.00000E+00  0.00000E+00  0.00000E+00  2.77570E-04
 OMEGA(2,1)    0.00000E+00  0.00000E+00  0.00000E+00  0.00000E+00  0.00000E+00  0.00000E+00  0.00000E+00  0.00000E+00  0.00000E+00  0.00000E+00  0.00000E+00  0.00000E+00  0.00000E+00  0.00000E+00  0.00000E+00  0.00000E+00  0.00000E+00  0.00000E+00  0.00000E+00  0.00000E+00  0.00000E+00  0.00000E+00
 OMEGA(2,2)   -4.78195E-06 -4.33962E-05  6.40969E-07  4.48400E-06 -3.09745E-03 -3.42047E-01  0.00000E+00  1.03294E-03  0.00000E+00  1.04692E-02  0.00000E+00  0.00000E+00  1.27185E-03  0.00000E+00  0.00000E+00  0.00000E+00  1.48407E-03  0.00000E+00  0.00000E+00  0.00000E+00  0.00000E+00  1.50383E-04
 OMEGA(3,1)    0.00000E+00  0.00000E+00  0.00000E+00  0.00000E+00  0.00000E+00  0.00000E+00  0.00000E+00  0.00000E+00  0.00000E+00  0.00000E+00  0.00000E+00  0.00000E+00  0.00000E+00  0.00000E+00  0.00000E+00  0.00000E+00  0.00000E+00  0.00000E+00  0.00000E+00  0.00000E+00  0.00000E+00  0.00000E+00
 OMEGA(3,2)    0.00000E+00  0.00000E+00  0.00000E+00  0.00000E+00  0.00000E+00  0.00000E+00  0.00000E+00  0.00000E+00  0.00000E+00  0.00000E+00  0.00000E+00  0.00000E+00  0.00000E+00  0.00000E+00  0.00000E+00  0.00000E+00  0.00000E+00  0.00000E+00  0.00000E+00  0.00000E+00  0.00000E+00  0.00000E+00
 OMEGA(3,3)    3.73857E-06  2.87865E-05  5.61864E-06  1.75620E-05  9.66991E-03 -4.47461E-01  0.00000E+00  1.61878E-03  0.00000E+00  1.27185E-03  0.00000E+00  0.00000E+00  1.69124E-02  0.00000E+00  0.00000E+00  0.00000E+00  1.46818E-03  0.00000E+00  0.00000E+00  0.00000E+00  0.00000E+00  4.29404E-04
 OMEGA(4,1)    0.00000E+00  0.00000E+00  0.00000E+00  0.00000E+00  0.00000E+00  0.00000E+00  0.00000E+00  0.00000E+00  0.00000E+00  0.00000E+00  0.00000E+00  0.00000E+00  0.00000E+00  0.00000E+00  0.00000E+00  0.00000E+00  0.00000E+00  0.00000E+00  0.00000E+00  0.00000E+00  0.00000E+00  0.00000E+00
 OMEGA(4,2)    0.00000E+00  0.00000E+00  0.00000E+00  0.00000E+00  0.00000E+00  0.00000E+00  0.00000E+00  0.00000E+00  0.00000E+00  0.00000E+00  0.00000E+00  0.00000E+00  0.00000E+00  0.00000E+00  0.00000E+00  0.00000E+00  0.00000E+00  0.00000E+00  0.00000E+00  0.00000E+00  0.00000E+00  0.00000E+00
 OMEGA(4,3)    0.00000E+00  0.00000E+00  0.00000E+00  0.00000E+00  0.00000E+00  0.00000E+00  0.00000E+00  0.00000E+00  0.00000E+00  0.00000E+00  0.00000E+00  0.00000E+00  0.00000E+00  0.00000E+00  0.00000E+00  0.00000E+00  0.00000E+00  0.00000E+00  0.00000E+00  0.00000E+00  0.00000E+00  0.00000E+00
 OMEGA(4,4)    4.26668E-06  3.35471E-05 -2.90493E-06 -4.82560E-06 -9.54914E-04 -5.21028E-01  0.00000E+00  1.90539E-03  0.00000E+00  1.48407E-03  0.00000E+00  0.00000E+00  1.46818E-03  0.00000E+00  0.00000E+00  0.00000E+00  1.26383E-02  0.00000E+00  0.00000E+00  0.00000E+00  0.00000E+00  1.94441E-04
 OMEGA(5,1)    0.00000E+00  0.00000E+00  0.00000E+00  0.00000E+00  0.00000E+00  0.00000E+00  0.00000E+00  0.00000E+00  0.00000E+00  0.00000E+00  0.00000E+00  0.00000E+00  0.00000E+00  0.00000E+00  0.00000E+00  0.00000E+00  0.00000E+00  0.00000E+00  0.00000E+00  0.00000E+00  0.00000E+00  0.00000E+00
 OMEGA(5,2)    0.00000E+00  0.00000E+00  0.00000E+00  0.00000E+00  0.00000E+00  0.00000E+00  0.00000E+00  0.00000E+00  0.00000E+00  0.00000E+00  0.00000E+00  0.00000E+00  0.00000E+00  0.00000E+00  0.00000E+00  0.00000E+00  0.00000E+00  0.00000E+00  0.00000E+00  0.00000E+00  0.00000E+00  0.00000E+00
 OMEGA(5,3)    0.00000E+00  0.00000E+00  0.00000E+00  0.00000E+00  0.00000E+00  0.00000E+00  0.00000E+00  0.00000E+00  0.00000E+00  0.00000E+00  0.00000E+00  0.00000E+00  0.00000E+00  0.00000E+00  0.00000E+00  0.00000E+00  0.00000E+00  0.00000E+00  0.00000E+00  0.00000E+00  0.00000E+00  0.00000E+00
 OMEGA(5,4)    0.00000E+00  0.00000E+00  0.00000E+00  0.00000E+00  0.00000E+00  0.00000E+00  0.00000E+00  0.00000E+00  0.00000E+00  0.00000E+00  0.00000E+00  0.00000E+00  0.00000E+00  0.00000E+00  0.00000E+00  0.00000E+00  0.00000E+00  0.00000E+00  0.00000E+00  0.00000E+00  0.00000E+00  0.00000E+00
 OMEGA(5,5)    3.14953E-08 -2.15010E-06  4.87405E-08 -1.56274E-06 -1.87445E-02 -6.13229E-02  0.00000E+00  2.77570E-04  0.00000E+00  1.50383E-04  0.00000E+00  0.00000E+00  4.29404E-04  0.00000E+00  0.00000E+00  0.00000E+00  1.94441E-04  0.00000E+00  0.00000E+00  0.00000E+00  0.00000E+00  8.68235E-04
