# Supplementary material for: Predicting overall survival from tumor dynamics metrics using parametric statistical and machine learning models: application to patients with RET-altered solid tumors
Source: Front Artif Intell. 2024 Jun 11;7:1412865. doi: 10.3389/frai.2024.1412865 (PMC11196751; doi:10.3389/frai.2024.1412865)
Supplement: Supplementary file 1 [file Data_Sheet_1.zip › Data Sheet 1/SupplementaryCode_TGIOS_PMx_ML_Pralsetinib/TGIOS/fojo33.ctl]

$PROB Stein Fojo TGI model,  NO TLAG, BO42863
$INPUT ID ARM TIME DV PRD STUD FLAG1 FLAG2 TUMTYP

; ID: PATIENT IDENTIFIER
; ARM: ARM=1 100 mg QD, ARM=2 100/100 mg BID, ARM=3 200 mg QD, ARM=4 200/100 mg BID, ARM=5 30 mg QD, ARM=6 300 mg QD, ARM=7 400 mg QD, ARM=8 60 mg QD, ARM=9 600 mg QD 
; TIME: TIME (WEEKS)
; DV: SUM OF LONGETS DIAMETERS (MM)
; PRD: EVALUABLE FLAG (1: YES, 0: NO)
; STUD: STUDY IDENTIFIER
; FLAG1: ON TREATMENT FLAG
; FLAG2: ANALYSIS FLAG
; TUMTYP: TUMOR TYPE


$DATA tgi.csv IGNORE=@
IGNORE = (PRD==0) ; exclude non evaluable patients
IGNORE = (FLAG2==1) ; exclude missing SLD

$PRED
 TUMTYPA=0
 TUMTYPB=0
 TUMTYPC=0
 IF(TUMTYP==1) TUMTYPA=1
 IF(TUMTYP==2) TUMTYPB=1
 IF(TUMTYP==3) TUMTYPA=1
 IF(TUMTYP==4) TUMTYPA=1

 KG=(THETA(1)*(TUMTYPA)*EXP(ETA(1)))+((TUMTYPB)*THETA(3)*EXP(ETA(3)))
 KS=(THETA(2)*(TUMTYPA)*EXP(ETA(2)))+((TUMTYPB)*THETA(4)*EXP(ETA(4)))
 BSL  = THETA(5) * EXP( ETA(5))
 TT = 0
 
 IPRED = BSL * EXP( KG*(TIME-TT) ) 
 IF(TIME.GT.TT) IPRED = BSL * (EXP( KG*(TIME-TT)) + EXP(-KS*(TIME-TT))-1) 
 Y = IPRED + SQRT(THETA(6)) * ERR(1)
 IWRES = (DV - IPRED)/SQRT(THETA(6))
 
 ; COMPUTE TGI METRICS
 TTG = (LOG(KS)-LOG(KG))/(KG+KS) + TT
 TR6 = (EXP( KG*(6-TT)) + EXP(-KS*(6-TT))-1)
 TR12 = (EXP( KG*(12-TT)) + EXP(-KS*(12-TT))-1)
 TR18 = (EXP( KG*(18-TT)) + EXP(-KS*(18-TT))-1)
 TR24 = (EXP( KG*(24-TT)) + EXP(-KS*(24-TT))-1)

$THETA    
(0, 0.004)  ; 1 KG NSCLC  
(0, 0.02)  ; 2 KS NSCLC
(0, 0.002)  ; 3 KG MTC
(0, 0.02)  ; 4 KS MTC
 50         ; 5 SLD BASELINE 
(0, 10)     ; 6 VARIANCE OF ERROR


$OMEGA 
1 ; 1 KG
1 ; 2 KS 
1 ; 3 KG
1 ; 4 KS
1 ; 5 BSL

$SIGMA 
1 FIX


$EST PRINT=10 MAXEVAL=9999 METHOD=1 INTER 
$COV
$TABLE STUD TUMTYP ID TIME IPRED WRES CWRES IWRES KG KS TTG BSL ETA1 ETA2 ETA3 ETA4 ETA5
TR6 TR12 TR18 TR24 ARM ONEHEADER NOPRINT FILE= fojo33.tab

$TABLE ID TIME IPRED CWRES ONEHEADER NOPRINT
FILE=sdtabfojo33
$TABLE ID KG KS BSL ETA1 ETA2 ETA3 ETA4 ETA5 ONEHEADER
NOPRINT FILE=patabfojo33

$TABLE STUD TUMTYP ID TIME IPRED WRES CWRES IWRES KG KS TTG BSL ETA1 ETA2 ETA3 ETA4 ETA5 
TR6 TR12 TR18 TR24 ONEHEADER NOPRINT FILE= fojo33.fit
