# Supplementary material for: Predicting overall survival from tumor dynamics metrics using parametric statistical and machine learning models: application to patients with RET-altered solid tumors
Source: Front Artif Intell. 2024 Jun 11;7:1412865. doi: 10.3389/frai.2024.1412865 (PMC11196751; doi:10.3389/frai.2024.1412865)
Supplement: Supplementary file 1 [file Data_Sheet_1.zip › Data Sheet 1/SupplementaryCode_TGIOS_PMx_ML_Pralsetinib/TGIOS/fojo33.ext]

TABLE NO.     1: First Order Conditional Estimation with Interaction: Goal Function=MINIMUM VALUE OF OBJECTIVE FUNCTION: Problem=1 Subproblem=0 Superproblem1=0 Iteration1=0 Superproblem2=0 Iteration2=0
 ITERATION    THETA1       THETA2       THETA3       THETA4       THETA5       THETA6       SIGMA(1,1)   OMEGA(1,1)   OMEGA(2,1)   OMEGA(2,2)   OMEGA(3,1)   OMEGA(3,2)   OMEGA(3,3)   OMEGA(4,1)   OMEGA(4,2)   OMEGA(4,3)   OMEGA(4,4)   OMEGA(5,1)   OMEGA(5,2)   OMEGA(5,3)   OMEGA(5,4)   OMEGA(5,5)   OBJ
            0  4.00000E-03  2.00000E-02  2.00000E-03  2.00000E-02  5.00000E+01  1.00000E+01  1.00000E+00  1.00000E+00  0.00000E+00  1.00000E+00  0.00000E+00  0.00000E+00  1.00000E+00  0.00000E+00  0.00000E+00  0.00000E+00  1.00000E+00  0.00000E+00  0.00000E+00  0.00000E+00  0.00000E+00  1.00000E+00    40070.427448127397
           10  5.08090E-03  3.93902E-02  3.05371E-03  1.61812E-02  4.02684E+01  3.66016E+01  1.00000E+00  7.11549E-01  0.00000E+00  1.05150E+00  0.00000E+00  0.00000E+00  4.67883E-01  0.00000E+00  0.00000E+00  0.00000E+00  4.71952E-01  0.00000E+00  0.00000E+00  0.00000E+00  0.00000E+00  8.49166E-01    31712.299994880745
           20  4.92095E-03  3.33842E-02  2.61700E-03  1.46553E-02  5.82108E+01  4.77042E+01  1.00000E+00  8.14169E-01  0.00000E+00  8.50455E-01  0.00000E+00  0.00000E+00  5.01463E-01  0.00000E+00  0.00000E+00  0.00000E+00  6.53057E-01  0.00000E+00  0.00000E+00  0.00000E+00  0.00000E+00  4.77289E-01    31381.850253174016
           23  4.91917E-03  3.33960E-02  2.61665E-03  1.46635E-02  5.82137E+01  4.76932E+01  1.00000E+00  8.13575E-01  0.00000E+00  8.51570E-01  0.00000E+00  0.00000E+00  5.01661E-01  0.00000E+00  0.00000E+00  0.00000E+00  6.52740E-01  0.00000E+00  0.00000E+00  0.00000E+00  0.00000E+00  4.77217E-01    31381.849749803852
  -1000000000  4.91917E-03  3.33960E-02  2.61665E-03  1.46635E-02  5.82137E+01  4.76932E+01  1.00000E+00  8.13575E-01  0.00000E+00  8.51570E-01  0.00000E+00  0.00000E+00  5.01661E-01  0.00000E+00  0.00000E+00  0.00000E+00  6.52740E-01  0.00000E+00  0.00000E+00  0.00000E+00  0.00000E+00  4.77217E-01    31381.849749803852
  -1000000001  3.60802E-04  2.56513E-03  1.93177E-04  1.12605E-03  1.78222E+00  1.09255E+01  1.00000E+10  1.06302E-01  1.00000E+10  1.02319E-01  1.00000E+10  1.00000E+10  1.30048E-01  1.00000E+10  1.00000E+10  1.00000E+10  1.12420E-01  1.00000E+10  1.00000E+10  1.00000E+10  1.00000E+10  2.94658E-02    0.0000000000000000
  -1000000004  0.00000E+00  0.00000E+00  0.00000E+00  0.00000E+00  0.00000E+00  0.00000E+00  1.00000E+00  9.01984E-01  0.00000E+00  9.22806E-01  0.00000E+00  0.00000E+00  7.08280E-01  0.00000E+00  0.00000E+00  0.00000E+00  8.07923E-01  0.00000E+00  0.00000E+00  0.00000E+00  0.00000E+00  6.90809E-01    0.0000000000000000
  -1000000005  0.00000E+00  0.00000E+00  0.00000E+00  0.00000E+00  0.00000E+00  0.00000E+00  1.00000E+10  5.89267E-02  1.00000E+10  5.54393E-02  1.00000E+10  1.00000E+10  9.18053E-02  1.00000E+10  1.00000E+10  1.00000E+10  6.95736E-02  1.00000E+10  1.00000E+10  1.00000E+10  1.00000E+10  2.13271E-02    0.0000000000000000
  -1000000006  0.00000E+00  0.00000E+00  0.00000E+00  0.00000E+00  0.00000E+00  0.00000E+00  1.00000E+00  0.00000E+00  1.00000E+00  0.00000E+00  1.00000E+00  1.00000E+00  0.00000E+00  1.00000E+00  1.00000E+00  1.00000E+00  0.00000E+00  1.00000E+00  1.00000E+00  1.00000E+00  1.00000E+00  0.00000E+00    0.0000000000000000
  -1000000007  0.00000E+00  3.70000E+01  0.00000E+00  0.00000E+00  0.00000E+00  0.00000E+00  0.00000E+00  0.00000E+00  0.00000E+00  0.00000E+00  0.00000E+00  0.00000E+00  0.00000E+00  0.00000E+00  0.00000E+00  0.00000E+00  0.00000E+00  0.00000E+00  0.00000E+00  0.00000E+00  0.00000E+00  0.00000E+00    0.0000000000000000
  -1000000008 -7.86038E-02 -8.01919E-02  2.90012E+00  3.73007E-02  1.90449E-04  5.42309E-05  0.00000E+00 -4.90978E-03  0.00000E+00 -1.30264E-03  0.00000E+00  0.00000E+00  4.41559E-03  0.00000E+00  0.00000E+00  0.00000E+00  6.12793E-04  0.00000E+00  0.00000E+00  0.00000E+00  0.00000E+00  4.99767E-03    0.0000000000000000
