# Supplementary material for: Predicting overall survival from tumor dynamics metrics using parametric statistical and machine learning models: application to patients with RET-altered solid tumors
Source: Front Artif Intell. 2024 Jun 11;7:1412865. doi: 10.3389/frai.2024.1412865 (PMC11196751; doi:10.3389/frai.2024.1412865)
Supplement: Supplementary file 1 [file Data_Sheet_1.zip › Data Sheet 1/SupplementaryCode_TGIOS_PMx_ML_Pralsetinib/TGIOS/fojo33.grd]

TABLE NO.     1: First Order Conditional Estimation with Interaction: Problem=1 Subproblem=0 Superproblem1=0 Iteration1=0 Superproblem2=0 Iteration2=0
 ITERATION    GRD(1)       GRD(2)       GRD(3)       GRD(4)       GRD(5)       GRD(6)       GRD(7)       GRD(8)       GRD(9)       GRD(10)      GRD(11)
            0 -1.02352E+02 -3.04633E+02 -8.92497E+01  1.22456E+02  1.65707E+04 -1.43558E+04 -8.30302E+01 -2.98828E+02  7.40008E+00  7.93906E+00  5.11279E+02
           10  2.44718E+00  1.12740E+02  4.80925E+01  3.25773E+01 -5.74996E+03 -1.18804E+03 -5.74395E+01  4.71539E+01 -4.50122E+01 -8.20765E+01  2.65627E+02
           20  2.10396E-01 -3.17642E-01  1.32708E-01 -2.39282E-01 -7.53198E-01  8.59292E-01  3.48217E-01 -4.53984E-01 -6.54961E-02  8.86736E-02  9.56243E-02
           23  5.95823E-03  4.06272E-03 -9.72147E-03 -1.75616E-03 -1.81609E-01 -5.33080E-03  1.59779E-02  4.43716E-03 -8.86050E-03 -1.59998E-03 -9.53988E-03
