# Supplementary material for: Predicting overall survival from tumor dynamics metrics using parametric statistical and machine learning models: application to patients with RET-altered solid tumors
Source: Front Artif Intell. 2024 Jun 11;7:1412865. doi: 10.3389/frai.2024.1412865 (PMC11196751; doi:10.3389/frai.2024.1412865)
Supplement: Supplementary file 1 [file Data_Sheet_1.zip › Data Sheet 1/SupplementaryCode_TGIOS_PMx_ML_Pralsetinib/TGIOS/fojo33.shk]

TABLE NO.     1: First Order Conditional Estimation with Interaction: Problem=1 Subproblem=0 Superproblem1=0 Iteration1=0 Superproblem2=0 Iteration2=0
TYPE          SUBPOP       ETA(1)       ETA(2)       ETA(3)       ETA(4)       ETA(5)
            1            1  7.29696E-02  9.30545E-02  3.70190E-02  5.41557E-02  3.39167E-02
            2            1  2.68383E-02  2.51262E-02  1.55530E-02  1.79001E-02  2.77771E-02
            3            1  6.55074E-03  2.12714E-04  1.73037E-02  2.48284E-03  2.22075E-01
            4            1  2.98394E+01  3.57973E+01  4.82220E+01  4.77577E+01  5.18720E+00
            5            1  1.30966E+01  0.00000E+00  0.00000E+00  0.00000E+00  0.00000E+00
            6            1  3.38365E+01  3.18550E+01  5.06660E+01  4.65072E+01  1.77815E+00
            7            1  5.56000E+02  5.56000E+02  5.56000E+02  5.56000E+02  5.56000E+02
            8            1  5.07750E+01  5.87801E+01  7.31904E+01  7.27074E+01  1.01053E+01
            9            1  5.62240E+01  5.35626E+01  7.56615E+01  7.13852E+01  3.52467E+00
           10            1  2.44781E+01  0.00000E+00  0.00000E+00  0.00000E+00  0.00000E+00
           11            1  4.30481E+01  4.56113E+01  2.36145E+01  2.77335E+01  9.62450E+01
