# Supplementary material for: Predicting overall survival from tumor dynamics metrics using parametric statistical and machine learning models: application to patients with RET-altered solid tumors
Source: Front Artif Intell. 2024 Jun 11;7:1412865. doi: 10.3389/frai.2024.1412865 (PMC11196751; doi:10.3389/frai.2024.1412865)
Supplement: Supplementary file 1 [file Data_Sheet_1.zip › Data Sheet 1/SupplementaryCode_TGIOS_PMx_ML_Pralsetinib/TGIOS/fojo33.xml]

<?xml version="1.0" encoding="ASCII"?>
<!DOCTYPE nm:output SYSTEM "output.dtd">
<nm:output
xmlns:xsi="http://www.w3.org/2001/XMLSchema-instance"
xsi:schemaLocation="http://namespaces.oreilly.com/xmlnut/address output.xsd"
xmlns:nm="http://namespaces.oreilly.com/xmlnut/address"
>
<nm:start_datetime>2022-06-14T15:54:25.104</nm:start_datetime>
<nm:control_stream><![CDATA[
$PROB Stein Fojo TGI model,  NO TLAG, BO42863
$INPUT ID ARM TIME DV PRD STUD FLAG1 FLAG2 TUMTYP

; ID: PATIENT IDENTIFIER
; ARM: ARM=1 100 mg QD, ARM=2 100/100 mg BID, ARM=3 200 mg QD, ARM=4 200/100 mg BID, ARM=5 30 mg QD, ARM=6 300 mg QD, ARM=7 400 mg QD, ARM=8 60 mg QD, ARM=9 600 mg QD
; TIME: TIME (WEEKS)
; DV: SUM OF LONGETS DIAMETERS (MM)
; PRD: EVALUABLE FLAG (1: YES, 0: NO)
; STUD: STUDY IDENTIFIER
; FLAG1: ON TREATMENT FLAG
; FLAG2: ANALYSIS FLAG
; TUMTYP: TUMOR TYPE


$DATA tgi.csv IGNORE=@
IGNORE = (PRD==0) ; exclude non evaluable patients
IGNORE = (FLAG2==1) ; exclude missing SLD

$PRED
 TUMTYPA=0
 TUMTYPB=0
 TUMTYPC=0
 IF(TUMTYP==1) TUMTYPA=1
 IF(TUMTYP==2) TUMTYPB=1
 IF(TUMTYP==3) TUMTYPA=1
 IF(TUMTYP==4) TUMTYPA=1

 KG=(THETA(1)*(TUMTYPA)*EXP(ETA(1)))+((TUMTYPB)*THETA(3)*EXP(ETA(3)))
 KS=(THETA(2)*(TUMTYPA)*EXP(ETA(2)))+((TUMTYPB)*THETA(4)*EXP(ETA(4)))
 BSL  = THETA(5) * EXP( ETA(5))
 TT = 0

 IPRED = BSL * EXP( KG*(TIME-TT) )
 IF(TIME.GT.TT) IPRED = BSL * (EXP( KG*(TIME-TT)) + EXP(-KS*(TIME-TT))-1)
 Y = IPRED + SQRT(THETA(6)) * ERR(1)
 IWRES = (DV - IPRED)/SQRT(THETA(6))

 ; COMPUTE TGI METRICS
 TTG = (LOG(KS)-LOG(KG))/(KG+KS) + TT
 TR6 = (EXP( KG*(6-TT)) + EXP(-KS*(6-TT))-1)
 TR12 = (EXP( KG*(12-TT)) + EXP(-KS*(12-TT))-1)
 TR18 = (EXP( KG*(18-TT)) + EXP(-KS*(18-TT))-1)
 TR24 = (EXP( KG*(24-TT)) + EXP(-KS*(24-TT))-1)

$THETA
(0, 0.004)  ; 1 KG NSCLC
(0, 0.02)  ; 2 KS NSCLC
(0, 0.002)  ; 3 KG MTC
(0, 0.02)  ; 4 KS MTC
 50         ; 5 SLD BASELINE
(0, 10)     ; 6 VARIANCE OF ERROR


$OMEGA
1 ; 1 KG
1 ; 2 KS
1 ; 3 KG
1 ; 4 KS
1 ; 5 BSL

$SIGMA
1 FIX


$EST PRINT=10 MAXEVAL=9999 METHOD=1 INTER
$COV
$TABLE STUD TUMTYP ID TIME IPRED WRES CWRES IWRES KG KS TTG BSL ETA1 ETA2 ETA3 ETA4 ETA5
TR6 TR12 TR18 TR24 ARM ONEHEADER NOPRINT FILE= fojo33.tab

$TABLE ID TIME IPRED CWRES ONEHEADER NOPRINT
FILE=sdtabfojo33
$TABLE ID KG KS BSL ETA1 ETA2 ETA3 ETA4 ETA5 ONEHEADER
NOPRINT FILE=patabfojo33

$TABLE STUD TUMTYP ID TIME IPRED WRES CWRES IWRES KG KS TTG BSL ETA1 ETA2 ETA3 ETA4 ETA5
TR6 TR12 TR18 TR24 ONEHEADER NOPRINT FILE= fojo33.fit
]]></nm:control_stream>
<nm:nmtran><![CDATA[

 WARNINGS AND ERRORS (IF ANY) FOR PROBLEM    1

 (WARNING  2) NM-TRAN INFERS THAT THE DATA ARE POPULATION.

 (WARNING  13) WITH USER-WRITTEN PRED OR $PRED, NM-TRAN CANNOT APPEND THE
 MDV DATA ITEM.

Note: Analytical 2nd Derivatives are constructed in FSUBS but are never used.
      You may insert $ABBR DERIV2=NO after the first $PROB to save FSUBS construction and compilation time

]]></nm:nmtran>
<nm:nonmem nm:version='7.5.1'>
<nm:license_information><![CDATA[
License Registered to: Genentech
Expiration Date:    14 DEC 2022
Current Date:       14 JUN 2022
Days until program expires : 180
]]></nm:license_information>
<nm:program_information><![CDATA[
1NONLINEAR MIXED EFFECTS MODEL PROGRAM (NONMEM) VERSION 7.5.1
 ORIGINALLY DEVELOPED BY STUART BEAL, LEWIS SHEINER, AND ALISON BOECKMANN
 CURRENT DEVELOPERS ARE ROBERT BAUER, ICON DEVELOPMENT SOLUTIONS,
 AND ALISON BOECKMANN. IMPLEMENTATION, EFFICIENCY, AND STANDARDIZATION
 PERFORMED BY NOUS INFOSYSTEMS.
]]></nm:program_information>
<nm:problem nm:number='1' nm:subproblem='0' nm:superproblem1='0' nm:iteration1='0' nm:superproblem2='0' nm:iteration2='0'>
<nm:problem_title>Stein Fojo TGI model,  NO TLAG, BO42863</nm:problem_title>
<nm:problem_information><![CDATA[

 PROBLEM NO.:         1
 Stein Fojo TGI model,  NO TLAG, BO42863
0DATA CHECKOUT RUN:              NO
 DATA SET LOCATED ON UNIT NO.:    2
 THIS UNIT TO BE REWOUND:        NO
 NO. OF DATA RECS IN DATA SET:     5385
 NO. OF DATA ITEMS IN DATA SET:   9
 ID DATA ITEM IS DATA ITEM NO.:   1
 DEP VARIABLE IS DATA ITEM NO.:   4
0LABELS FOR DATA ITEMS:
 ID ARM TIME DV PRD STUD FLAG1 FLAG2 TUMTYP
0(NONBLANK) LABELS FOR PRED-DEFINED ITEMS:
 KG KS BSL IPRED IWRES TTG TR6 TR12 TR18 TR24
0FORMAT FOR DATA:
 (E4.0,E2.0,E21.0,E4.0,E2.0,E6.0,3E2.0)

 TOT. NO. OF OBS RECS:     5385
 TOT. NO. OF INDIVIDUALS:      556
0LENGTH OF THETA:   6
0DEFAULT THETA BOUNDARY TEST OMITTED:    NO
0OMEGA HAS SIMPLE DIAGONAL FORM WITH DIMENSION:   5
0DEFAULT OMEGA BOUNDARY TEST OMITTED:    NO
0SIGMA HAS SIMPLE DIAGONAL FORM WITH DIMENSION:   1
0DEFAULT SIGMA BOUNDARY TEST OMITTED:    NO
0INITIAL ESTIMATE OF THETA:
 LOWER BOUND    INITIAL EST    UPPER BOUND
  0.0000E+00     0.4000E-02     0.1000E+07
  0.0000E+00     0.2000E-01     0.1000E+07
  0.0000E+00     0.2000E-02     0.1000E+07
  0.0000E+00     0.2000E-01     0.1000E+07
 -0.1000E+07     0.5000E+02     0.1000E+07
  0.0000E+00     0.1000E+02     0.1000E+07
0INITIAL ESTIMATE OF OMEGA:
 0.1000E+01
 0.0000E+00   0.1000E+01
 0.0000E+00   0.0000E+00   0.1000E+01
 0.0000E+00   0.0000E+00   0.0000E+00   0.1000E+01
 0.0000E+00   0.0000E+00   0.0000E+00   0.0000E+00   0.1000E+01
0INITIAL ESTIMATE OF SIGMA:
 0.1000E+01
0SIGMA CONSTRAINED TO BE THIS INITIAL ESTIMATE
0COVARIANCE STEP OMITTED:        NO
 EIGENVLS. PRINTED:              NO
 SPECIAL COMPUTATION:            NO
 COMPRESSED FORMAT:              NO
 GRADIENT METHOD USED:     NOSLOW
 SIGDIGITS ETAHAT (SIGLO):                  -1
 SIGDIGITS GRADIENTS (SIGL):                -1
 EXCLUDE COV FOR FOCE (NOFCOV):              NO
 Cholesky Transposition of R Matrix (CHOLROFF):0
 KNUTHSUMOFF:                                -1
 RESUME COV ANALYSIS (RESUME):               NO
 SIR SAMPLE SIZE (SIRSAMPLE):
 NON-LINEARLY TRANSFORM THETAS DURING COV (THBND): 1
 PRECONDTIONING CYCLES (PRECOND):        0
 PRECONDTIONING TYPES (PRECONDS):        TOS
 FORCED PRECONDTIONING CYCLES (PFCOND):0
 PRECONDTIONING TYPE (PRETYPE):        0
 FORCED POS. DEFINITE SETTING DURING PRECONDITIONING: (FPOSDEF):0
 SIMPLE POS. DEFINITE SETTING: (POSDEF):-1
0TABLES STEP OMITTED:    NO
 NO. OF TABLES:           4
 SEED NUMBER (SEED):    11456
 NPDTYPE:    0
 INTERPTYPE:    0
 RANMETHOD:             3U
 MC SAMPLES (ESAMPLE):    300
 WRES SQUARE ROOT TYPE (WRESCHOL): EIGENVALUE
0-- TABLE   1 --
0RECORDS ONLY:    ALL
04 COLUMNS APPENDED:    YES
 PRINTED:                NO
 HEADERS:               ONE
 FILE TO BE FORWARDED:   NO
 FORMAT:                S1PE11.4
 IDFORMAT:
 LFORMAT:
 RFORMAT:
 FIXED_EFFECT_ETAS:
0USER-CHOSEN ITEMS:
 STUD TUMTYP ID TIME IPRED CWRES IWRES KG KS TTG BSL ETA1 ETA2 ETA3 ETA4 ETA5 TR6 TR12 TR18 TR24 ARM
0-- TABLE   2 --
0RECORDS ONLY:    ALL
04 COLUMNS APPENDED:    YES
 PRINTED:                NO
 HEADERS:               ONE
 FILE TO BE FORWARDED:   NO
 FORMAT:                S1PE11.4
 IDFORMAT:
 LFORMAT:
 RFORMAT:
 FIXED_EFFECT_ETAS:
0USER-CHOSEN ITEMS:
 ID TIME IPRED CWRES
0-- TABLE   3 --
0RECORDS ONLY:    ALL
04 COLUMNS APPENDED:    YES
 PRINTED:                NO
 HEADERS:               ONE
 FILE TO BE FORWARDED:   NO
 FORMAT:                S1PE11.4
 IDFORMAT:
 LFORMAT:
 RFORMAT:
 FIXED_EFFECT_ETAS:
0USER-CHOSEN ITEMS:
 ID KG KS BSL ETA1 ETA2 ETA3 ETA4 ETA5
0-- TABLE   4 --
0RECORDS ONLY:    ALL
04 COLUMNS APPENDED:    YES
 PRINTED:                NO
 HEADERS:               ONE
 FILE TO BE FORWARDED:   NO
 FORMAT:                S1PE11.4
 IDFORMAT:
 LFORMAT:
 RFORMAT:
 FIXED_EFFECT_ETAS:
0USER-CHOSEN ITEMS:
 STUD TUMTYP ID TIME IPRED CWRES IWRES KG KS TTG BSL ETA1 ETA2 ETA3 ETA4 ETA5 TR6 TR12 TR18 TR24
]]></nm:problem_information>
<nm:problem_options
 nm:data_checkout_run='no' nm:data_unit='2' nm:data_rewind='no' nm:data_nrec='5385' nm:data_nitems='9' nm:data_id='1'
 nm:data_l2='0' nm:data_dv='4' nm:data_mdv='0' nm:data_mrg='0' nm:data_raw='0' nm:data_rpt='0' nm:data_sub_array1='0'
 nm:data_sub_array2='0' nm:data_sub_array3='0' nm:data_format='(e4.0,e2.0,e21.0,e4.0,e2.0,e6.0,3e2.0)'
 nm:data_nobs='5385' nm:data_nind='556' nm:data_mdv100='0' nm:nthetat='6' nm:theta_bound_test_omitted='no'
 nm:omega_diagdim='5' nm:omega_bound_test_omitted='no' nm:sigma_diagdim='1' nm:sigma_bound_test_omitted='no'
 nm:cov_omitted='no' nm:cov_matrix='rsr' nm:cov_eigen_print='no' nm:cov_special='no' nm:cov_compressed='no'
 nm:cov_slow_gradient='noslow' nm:cov_siglocov='-1' nm:cov_siglcov='-1' nm:cov_tol='-1' nm:cov_atol='-1'
 nm:cov_nofcov='no' nm:cov_cholroff='0' nm:cov_knuthsumoff='-1' nm:cov_resume='no' nm:cov_sirsample='BLANK'
 nm:cov_thbnd='1' nm:cov_precond='0' nm:cov_preconds='tos' nm:cov_pfcond='0' nm:cov_pretype='0' nm:cov_fposdef='0'
 nm:cov_posdef='-1' nm:tab_omitted='no' nm:tab_number='4' nm:tab_seed='11456' nm:tab_npdtype='0' nm:tab_interptype='0'
 nm:tab_ranmethod='3u' nm:tab_esample='300' nm:tab_wres='eigenvalue' nm:tab_fixedetas_01='BLANK'
 nm:tab_fixedetas_02='BLANK' nm:tab_fixedetas_03='BLANK' nm:tab_fixedetas_04='BLANK'
/>
<nm:theta_lb>
<nm:val nm:name='1'>0.0000000000000000</nm:val>
<nm:val nm:name='2'>0.0000000000000000</nm:val>
<nm:val nm:name='3'>0.0000000000000000</nm:val>
<nm:val nm:name='4'>0.0000000000000000</nm:val>
<nm:val nm:name='5'>-1000000.0000000000</nm:val>
<nm:val nm:name='6'>0.0000000000000000</nm:val>
</nm:theta_lb>
<nm:theta_in>
<nm:val nm:name='1'>4.00000000000000008E-003</nm:val>
<nm:val nm:name='2'>2.00000000000000004E-002</nm:val>
<nm:val nm:name='3'>2.00000000000000004E-003</nm:val>
<nm:val nm:name='4'>2.00000000000000004E-002</nm:val>
<nm:val nm:name='5'>50.000000000000000</nm:val>
<nm:val nm:name='6'>10.000000000000000</nm:val>
</nm:theta_in>
<nm:theta_ub>
<nm:val nm:name='1'>1000000.0000000000</nm:val>
<nm:val nm:name='2'>1000000.0000000000</nm:val>
<nm:val nm:name='3'>1000000.0000000000</nm:val>
<nm:val nm:name='4'>1000000.0000000000</nm:val>
<nm:val nm:name='5'>1000000.0000000000</nm:val>
<nm:val nm:name='6'>1000000.0000000000</nm:val>
</nm:theta_ub>
<nm:estimation nm:number='1' nm:type='0'>
<nm:table_series>1</nm:table_series>
<nm:estimation_method>focei</nm:estimation_method>
<nm:estimation_title>First Order Conditional Estimation with Interaction</nm:estimation_title>
<nm:estimation_information><![CDATA[
 ESTIMATION STEP OMITTED:                 NO
 ANALYSIS TYPE:                           POPULATION
 NUMBER OF SADDLE POINT RESET ITERATIONS:      0
 GRADIENT METHOD USED:               NOSLOW
 CONDITIONAL ESTIMATES USED:              YES
 CENTERED ETA:                            NO
 EPS-ETA INTERACTION:                     YES
 LAPLACIAN OBJ. FUNC.:                    NO
 NO. OF FUNCT. EVALS. ALLOWED:            9999
 NO. OF SIG. FIGURES REQUIRED:            3
 INTERMEDIATE PRINTOUT:                   YES
 ESTIMATE OUTPUT TO MSF:                  NO
 IND. OBJ. FUNC. VALUES SORTED:           NO
 NUMERICAL DERIVATIVE
       FILE REQUEST (NUMDER):               NONE
 MAP (ETAHAT) ESTIMATION METHOD (OPTMAP):   0
 ETA HESSIAN EVALUATION METHOD (ETADER):    0
 INITIAL ETA FOR MAP ESTIMATION (MCETA):    0
 SIGDIGITS FOR MAP ESTIMATION (SIGLO):      100
 GRADIENT SIGDIGITS OF
       FIXED EFFECTS PARAMETERS (SIGL):     100
 NOPRIOR SETTING (NOPRIOR):                 0
 NOCOV SETTING (NOCOV):                     OFF
 DERCONT SETTING (DERCONT):                 OFF
 FINAL ETA RE-EVALUATION (FNLETA):          1
 EXCLUDE NON-INFLUENTIAL (NON-INFL.) ETAS
       IN SHRINKAGE (ETASTYPE):             NO
 NON-INFL. ETA CORRECTION (NONINFETA):      0
 RAW OUTPUT FILE (FILE): fojo33.ext
 EXCLUDE TITLE (NOTITLE):                   NO
 EXCLUDE COLUMN LABELS (NOLABEL):           NO
 FORMAT FOR ADDITIONAL FILES (FORMAT):      S1PE12.5
 PARAMETER ORDER FOR OUTPUTS (ORDER):       TSOL
 KNUTHSUMOFF:                               0
 INCLUDE LNTWOPI:                           NO
 INCLUDE CONSTANT TERM TO PRIOR (PRIORC):   NO
 INCLUDE CONSTANT TERM TO OMEGA (ETA) (OLNTWOPI):NO
 ADDITIONAL CONVERGENCE TEST (CTYPE=4)?:    NO
 EM OR BAYESIAN METHOD USED:                 NONE

]]></nm:estimation_information>
<nm:estimation_options
 nm:estim_omitted='no' nm:analysis_type='pop' nm:saddle_reset='0' nm:saddle_hess='0' nm:slow_gradient='noslow'
 nm:cond_estim='yes' nm:centered_eta='no' nm:epseta_interaction='yes' nm:laplace='no' nm:predflag='0' nm:maxfn='9999'
 nm:nsig='3' nm:msfo='no' nm:objsort='no' nm:numder='0' nm:optmap='0' nm:etader='0' nm:mceta='0' nm:siglo='100' nm:sigl='100'
 nm:noprior='0' nm:nocov='0' nm:dercont='0' nm:atol='0' nm:fnleta='1' nm:etastype='0' nm:noninfeta='0' nm:file='fojo33.ext'
 nm:notitle='0' nm:nolabel='0' nm:format='s1pe12.5' nm:order='tsol' nm:knuthsumoff='0' nm:lntwopi='0' nm:priorc='0'
 nm:olntwopi='0' nm:ctype='0'
/>
<nm:monitor>
<nm:obj nm:iteration='0'>40070.427448127397</nm:obj>
<nm:obj nm:iteration='10'>31712.299994880745</nm:obj>
<nm:obj nm:iteration='20'>31381.850253174016</nm:obj>
<nm:obj nm:iteration='23'>31381.849749803852</nm:obj>
</nm:monitor>
<nm:termination_status>0</nm:termination_status>
<nm:termination_nfuncevals>463</nm:termination_nfuncevals>
<nm:termination_sigdigits>3.7644974871668708</nm:termination_sigdigits>
<nm:termination_information><![CDATA[
0MINIMIZATION SUCCESSFUL
 NO. OF FUNCTION EVALUATIONS USED:      463
 NO. OF SIG. DIGITS IN FINAL EST.:  3.8
]]></nm:termination_information>
<nm:termination_txtmsg>
<nm:val nm:name='1'>37</nm:val>
</nm:termination_txtmsg>
<nm:etabar>
<nm:row nm:rname='SUBPOP1'>
<nm:col nm:cname='ETA1'>7.29696311041651974E-002</nm:col>
<nm:col nm:cname='ETA2'>9.30545381739959349E-002</nm:col>
<nm:col nm:cname='ETA3'>3.70189960725093997E-002</nm:col>
<nm:col nm:cname='ETA4'>5.41556589858710052E-002</nm:col>
<nm:col nm:cname='ETA5'>3.39167203411159315E-002</nm:col>
</nm:row>
</nm:etabar>
<nm:etabarse>
<nm:row nm:rname='SUBPOP1'>
<nm:col nm:cname='ETA1'>2.68382715300728610E-002</nm:col>
<nm:col nm:cname='ETA2'>2.51261717799555126E-002</nm:col>
<nm:col nm:cname='ETA3'>1.55529544839856145E-002</nm:col>
<nm:col nm:cname='ETA4'>1.79000821301301648E-002</nm:col>
<nm:col nm:cname='ETA5'>2.77771291430197222E-002</nm:col>
</nm:row>
</nm:etabarse>
<nm:etabarn>
<nm:row nm:rname='SUBPOP1'>
<nm:col nm:cname='ETA1'>556</nm:col>
<nm:col nm:cname='ETA2'>556</nm:col>
<nm:col nm:cname='ETA3'>556</nm:col>
<nm:col nm:cname='ETA4'>556</nm:col>
<nm:col nm:cname='ETA5'>556</nm:col>
</nm:row>
</nm:etabarn>
<nm:etabarpval>
<nm:row nm:rname='SUBPOP1'>
<nm:col nm:cname='ETA1'>6.55074157226211932E-003</nm:col>
<nm:col nm:cname='ETA2'>2.12713536921737114E-004</nm:col>
<nm:col nm:cname='ETA3'>1.73036623731118687E-002</nm:col>
<nm:col nm:cname='ETA4'>2.48283915055718838E-003</nm:col>
<nm:col nm:cname='ETA5'>0.22207461993991823</nm:col>
</nm:row>
</nm:etabarpval>
<nm:etashrinksd>
<nm:row nm:rname='SUBPOP1'>
<nm:col nm:cname='ETA1'>29.839437871357731</nm:col>
<nm:col nm:cname='ETA2'>35.797268895885935</nm:col>
<nm:col nm:cname='ETA3'>48.221993259509553</nm:col>
<nm:col nm:cname='ETA4'>47.757697665446422</nm:col>
<nm:col nm:cname='ETA5'>5.1871999719311450</nm:col>
</nm:row>
</nm:etashrinksd>
<nm:etashrinkvr>
<nm:row nm:rname='SUBPOP1'>
<nm:col nm:cname='ETA1'>50.774955217929296</nm:col>
<nm:col nm:cname='ETA2'>58.780093187728241</nm:col>
<nm:col nm:cname='ETA3'>73.190380179817254</nm:col>
<nm:col nm:cname='ETA4'>72.707418467850985</nm:col>
<nm:col nm:cname='ETA5'>10.105329508374261</nm:col>
</nm:row>
</nm:etashrinkvr>
<nm:ebvshrinksd>
<nm:row nm:rname='SUBPOP1'>
<nm:col nm:cname='EBV1'>33.836542333371192</nm:col>
<nm:col nm:cname='EBV2'>31.855024773331763</nm:col>
<nm:col nm:cname='EBV3'>50.665966546676522</nm:col>
<nm:col nm:cname='EBV4'>46.507243257303109</nm:col>
<nm:col nm:cname='EBV5'>1.7781451534699122</nm:col>
</nm:row>
</nm:ebvshrinksd>
<nm:ebvshrinkvr>
<nm:row nm:rname='SUBPOP1'>
<nm:col nm:cname='EBV1'>56.223968695962171</nm:col>
<nm:col nm:cname='EBV2'>53.562623513567729</nm:col>
<nm:col nm:cname='EBV3'>75.661531432263601</nm:col>
<nm:col nm:cname='EBV4'>71.385249760666568</nm:col>
<nm:col nm:cname='EBV5'>3.5246723050717272</nm:col>
</nm:row>
</nm:ebvshrinkvr>
<nm:relativeinf>
<nm:row nm:rname='SUBPOP1'>
<nm:col nm:cname='REL1'>43.048062863329392</nm:col>
<nm:col nm:cname='REL2'>45.611306719265130</nm:col>
<nm:col nm:cname='REL3'>23.614511760569886</nm:col>
<nm:col nm:cname='REL4'>27.733541586722097</nm:col>
<nm:col nm:cname='REL5'>96.244988675593206</nm:col>
</nm:row>
</nm:relativeinf>
<nm:epsshrinksd>
<nm:row nm:rname='SUBPOP1'>
<nm:col nm:cname='EPS1'>13.096641200457038</nm:col>
</nm:row>
</nm:epsshrinksd>
<nm:epsshrinkvr>
<nm:row nm:rname='SUBPOP1'>
<nm:col nm:cname='EPS1'>24.478062293578994</nm:col>
</nm:row>
</nm:epsshrinkvr>
<nm:estimation_elapsed_time>74.09</nm:estimation_elapsed_time>
<nm:covariance_information><![CDATA[
]]></nm:covariance_information>
<nm:covariance_status nm:error='0' nm:numnegeigenvalues='-1' nm:mineigenvalue='0.0000000000000000' nm:maxeigenvalue='0.0000000000000000' nm:rms='0.0000000000000000'/>
<nm:covariance_elapsed_time>33.58</nm:covariance_elapsed_time>
<nm:final_objective_function_text>MINIMUM VALUE OF OBJECTIVE FUNCTION</nm:final_objective_function_text>
<nm:final_objective_function>31381.849749803852</nm:final_objective_function>
<nm:theta>
<nm:val nm:name='1'>4.91917145092014580E-003</nm:val>
<nm:val nm:name='2'>3.33959830214848735E-002</nm:val>
<nm:val nm:name='3'>2.61665045262795149E-003</nm:val>
<nm:val nm:name='4'>1.46634771027551285E-002</nm:val>
<nm:val nm:name='5'>58.213683320980998</nm:val>
<nm:val nm:name='6'>47.693178812502047</nm:val>
</nm:theta>
<nm:omega>
<nm:row nm:rname='1'>
<nm:col nm:cname='1'>0.81357530294265057</nm:col>
</nm:row>
<nm:row nm:rname='2'>
<nm:col nm:cname='1'>0.0000000000000000</nm:col>
<nm:col nm:cname='2'>0.85157016055917034</nm:col>
</nm:row>
<nm:row nm:rname='3'>
<nm:col nm:cname='1'>0.0000000000000000</nm:col>
<nm:col nm:cname='2'>0.0000000000000000</nm:col>
<nm:col nm:cname='3'>0.50166053644426256</nm:col>
</nm:row>
<nm:row nm:rname='4'>
<nm:col nm:cname='1'>0.0000000000000000</nm:col>
<nm:col nm:cname='2'>0.0000000000000000</nm:col>
<nm:col nm:cname='3'>0.0000000000000000</nm:col>
<nm:col nm:cname='4'>0.65273999301867358</nm:col>
</nm:row>
<nm:row nm:rname='5'>
<nm:col nm:cname='1'>0.0000000000000000</nm:col>
<nm:col nm:cname='2'>0.0000000000000000</nm:col>
<nm:col nm:cname='3'>0.0000000000000000</nm:col>
<nm:col nm:cname='4'>0.0000000000000000</nm:col>
<nm:col nm:cname='5'>0.47721662247588847</nm:col>
</nm:row>
</nm:omega>
<nm:sigma>
<nm:row nm:rname='1'>
<nm:col nm:cname='1'>1.0000000000000000</nm:col>
</nm:row>
</nm:sigma>
<nm:omegac>
<nm:row nm:rname='1'>
<nm:col nm:cname='1'>0.90198409239999933</nm:col>
</nm:row>
<nm:row nm:rname='2'>
<nm:col nm:cname='1'>0.0000000000000000</nm:col>
<nm:col nm:cname='2'>0.92280559196353507</nm:col>
</nm:row>
<nm:row nm:rname='3'>
<nm:col nm:cname='1'>0.0000000000000000</nm:col>
<nm:col nm:cname='2'>0.0000000000000000</nm:col>
<nm:col nm:cname='3'>0.70827998450066521</nm:col>
</nm:row>
<nm:row nm:rname='4'>
<nm:col nm:cname='1'>0.0000000000000000</nm:col>
<nm:col nm:cname='2'>0.0000000000000000</nm:col>
<nm:col nm:cname='3'>0.0000000000000000</nm:col>
<nm:col nm:cname='4'>0.80792325936234410</nm:col>
</nm:row>
<nm:row nm:rname='5'>
<nm:col nm:cname='1'>0.0000000000000000</nm:col>
<nm:col nm:cname='2'>0.0000000000000000</nm:col>
<nm:col nm:cname='3'>0.0000000000000000</nm:col>
<nm:col nm:cname='4'>0.0000000000000000</nm:col>
<nm:col nm:cname='5'>0.69080867284356562</nm:col>
</nm:row>
</nm:omegac>
<nm:sigmac>
<nm:row nm:rname='1'>
<nm:col nm:cname='1'>1.0000000000000000</nm:col>
</nm:row>
</nm:sigmac>
<nm:thetase>
<nm:val nm:name='1'>3.60802473410750941E-004</nm:val>
<nm:val nm:name='2'>2.56512810417702537E-003</nm:val>
<nm:val nm:name='3'>1.93177321399175879E-004</nm:val>
<nm:val nm:name='4'>1.12604729292964801E-003</nm:val>
<nm:val nm:name='5'>1.7822178394097032</nm:val>
<nm:val nm:name='6'>10.925491391253740</nm:val>
</nm:thetase>
<nm:omegase>
<nm:row nm:rname='1'>
<nm:col nm:cname='1'>0.10630189398462289</nm:col>
</nm:row>
<nm:row nm:rname='2'>
<nm:col nm:cname='1'>10000000000.000000</nm:col>
<nm:col nm:cname='2'>0.10231934935772169</nm:col>
</nm:row>
<nm:row nm:rname='3'>
<nm:col nm:cname='1'>10000000000.000000</nm:col>
<nm:col nm:cname='2'>10000000000.000000</nm:col>
<nm:col nm:cname='3'>0.13004772679048782</nm:col>
</nm:row>
<nm:row nm:rname='4'>
<nm:col nm:cname='1'>10000000000.000000</nm:col>
<nm:col nm:cname='2'>10000000000.000000</nm:col>
<nm:col nm:cname='3'>10000000000.000000</nm:col>
<nm:col nm:cname='4'>0.11242029511063974</nm:col>
</nm:row>
<nm:row nm:rname='5'>
<nm:col nm:cname='1'>10000000000.000000</nm:col>
<nm:col nm:cname='2'>10000000000.000000</nm:col>
<nm:col nm:cname='3'>10000000000.000000</nm:col>
<nm:col nm:cname='4'>10000000000.000000</nm:col>
<nm:col nm:cname='5'>2.94658269047308012E-002</nm:col>
</nm:row>
</nm:omegase>
<nm:sigmase>
<nm:row nm:rname='1'>
<nm:col nm:cname='1'>10000000000.000000</nm:col>
</nm:row>
</nm:sigmase>
<nm:omegacse>
<nm:row nm:rname='1'>
<nm:col nm:cname='1'>5.89267010806004340E-002</nm:col>
</nm:row>
<nm:row nm:rname='2'>
<nm:col nm:cname='1'>10000000000.000000</nm:col>
<nm:col nm:cname='2'>5.54392768362010971E-002</nm:col>
</nm:row>
<nm:row nm:rname='3'>
<nm:col nm:cname='1'>10000000000.000000</nm:col>
<nm:col nm:cname='2'>10000000000.000000</nm:col>
<nm:col nm:cname='3'>9.18053097901467552E-002</nm:col>
</nm:row>
<nm:row nm:rname='4'>
<nm:col nm:cname='1'>10000000000.000000</nm:col>
<nm:col nm:cname='2'>10000000000.000000</nm:col>
<nm:col nm:cname='3'>10000000000.000000</nm:col>
<nm:col nm:cname='4'>6.95736221280272293E-002</nm:col>
</nm:row>
<nm:row nm:rname='5'>
<nm:col nm:cname='1'>10000000000.000000</nm:col>
<nm:col nm:cname='2'>10000000000.000000</nm:col>
<nm:col nm:cname='3'>10000000000.000000</nm:col>
<nm:col nm:cname='4'>10000000000.000000</nm:col>
<nm:col nm:cname='5'>2.13270533963051227E-002</nm:col>
</nm:row>
</nm:omegacse>
<nm:sigmacse>
<nm:row nm:rname='1'>
<nm:col nm:cname='1'>10000000000.000000</nm:col>
</nm:row>
</nm:sigmacse>
<nm:covariance>
<nm:row nm:rname='THETA1'>
<nm:col nm:cname='THETA1'>1.30178424819315639E-007</nm:col>
</nm:row>
<nm:row nm:rname='THETA2'>
<nm:col nm:cname='THETA1'>5.00088285082133767E-007</nm:col>
<nm:col nm:cname='THETA2'>6.57988219083882125E-006</nm:col>
</nm:row>
<nm:row nm:rname='THETA3'>
<nm:col nm:cname='THETA1'>2.20518282109915158E-009</nm:col>
<nm:col nm:cname='THETA2'>1.87302897366611420E-008</nm:col>
<nm:col nm:cname='THETA3'>3.73174775029604936E-008</nm:col>
</nm:row>
<nm:row nm:rname='THETA4'>
<nm:col nm:cname='THETA1'>1.82062327479713081E-008</nm:col>
<nm:col nm:cname='THETA2'>1.37075095830130592E-007</nm:col>
<nm:col nm:cname='THETA3'>1.03300013301535841E-007</nm:col>
<nm:col nm:cname='THETA4'>1.26798250591418840E-006</nm:col>
</nm:row>
<nm:row nm:rname='THETA5'>
<nm:col nm:cname='THETA1'>1.56277062716319491E-004</nm:col>
<nm:col nm:cname='THETA2'>6.40612566771466387E-004</nm:col>
<nm:col nm:cname='THETA3'>3.71842300620496604E-005</nm:col>
<nm:col nm:cname='THETA4'>1.60890015723292229E-004</nm:col>
<nm:col nm:cname='THETA5'>3.1763004271101907</nm:col>
</nm:row>
<nm:row nm:rname='THETA6'>
<nm:col nm:cname='THETA1'>-9.95685173197409382E-004</nm:col>
<nm:col nm:cname='THETA2'>-7.61345433870070330E-003</nm:col>
<nm:col nm:cname='THETA3'>-2.40752898298994111E-004</nm:col>
<nm:col nm:cname='THETA4'>-1.58270387211956469E-003</nm:col>
<nm:col nm:cname='THETA5'>2.0061508716644645</nm:col>
<nm:col nm:cname='THETA6'>119.36636214035958</nm:col>
</nm:row>
<nm:row nm:rname='OMEGA(1,1)'>
<nm:col nm:cname='THETA1'>1.28894940872147282E-005</nm:col>
<nm:col nm:cname='THETA2'>1.05559498638475058E-004</nm:col>
<nm:col nm:cname='THETA3'>8.85074936350126398E-007</nm:col>
<nm:col nm:cname='THETA4'>6.16320199662216324E-006</nm:col>
<nm:col nm:cname='THETA5'>1.57094511194988788E-002</nm:col>
<nm:col nm:cname='THETA6'>-0.43294991317267467</nm:col>
<nm:col nm:cname='OMEGA(1,1)'>1.13000926647180040E-002</nm:col>
</nm:row>
<nm:row nm:rname='OMEGA(1,2)'>
<nm:col nm:cname='THETA1'>0.0000000000000000</nm:col>
<nm:col nm:cname='THETA2'>0.0000000000000000</nm:col>
<nm:col nm:cname='THETA3'>0.0000000000000000</nm:col>
<nm:col nm:cname='THETA4'>0.0000000000000000</nm:col>
<nm:col nm:cname='THETA5'>0.0000000000000000</nm:col>
<nm:col nm:cname='THETA6'>0.0000000000000000</nm:col>
<nm:col nm:cname='OMEGA(1,1)'>0.0000000000000000</nm:col>
<nm:col nm:cname='OMEGA(1,2)'>0.0000000000000000</nm:col>
</nm:row>
<nm:row nm:rname='OMEGA(1,3)'>
<nm:col nm:cname='THETA1'>0.0000000000000000</nm:col>
<nm:col nm:cname='THETA2'>0.0000000000000000</nm:col>
<nm:col nm:cname='THETA3'>0.0000000000000000</nm:col>
<nm:col nm:cname='THETA4'>0.0000000000000000</nm:col>
<nm:col nm:cname='THETA5'>0.0000000000000000</nm:col>
<nm:col nm:cname='THETA6'>0.0000000000000000</nm:col>
<nm:col nm:cname='OMEGA(1,1)'>0.0000000000000000</nm:col>
<nm:col nm:cname='OMEGA(1,2)'>0.0000000000000000</nm:col>
<nm:col nm:cname='OMEGA(1,3)'>0.0000000000000000</nm:col>
</nm:row>
<nm:row nm:rname='OMEGA(1,4)'>
<nm:col nm:cname='THETA1'>0.0000000000000000</nm:col>
<nm:col nm:cname='THETA2'>0.0000000000000000</nm:col>
<nm:col nm:cname='THETA3'>0.0000000000000000</nm:col>
<nm:col nm:cname='THETA4'>0.0000000000000000</nm:col>
<nm:col nm:cname='THETA5'>0.0000000000000000</nm:col>
<nm:col nm:cname='THETA6'>0.0000000000000000</nm:col>
<nm:col nm:cname='OMEGA(1,1)'>0.0000000000000000</nm:col>
<nm:col nm:cname='OMEGA(1,2)'>0.0000000000000000</nm:col>
<nm:col nm:cname='OMEGA(1,3)'>0.0000000000000000</nm:col>
<nm:col nm:cname='OMEGA(1,4)'>0.0000000000000000</nm:col>
</nm:row>
<nm:row nm:rname='OMEGA(1,5)'>
<nm:col nm:cname='THETA1'>0.0000000000000000</nm:col>
<nm:col nm:cname='THETA2'>0.0000000000000000</nm:col>
<nm:col nm:cname='THETA3'>0.0000000000000000</nm:col>
<nm:col nm:cname='THETA4'>0.0000000000000000</nm:col>
<nm:col nm:cname='THETA5'>0.0000000000000000</nm:col>
<nm:col nm:cname='THETA6'>0.0000000000000000</nm:col>
<nm:col nm:cname='OMEGA(1,1)'>0.0000000000000000</nm:col>
<nm:col nm:cname='OMEGA(1,2)'>0.0000000000000000</nm:col>
<nm:col nm:cname='OMEGA(1,3)'>0.0000000000000000</nm:col>
<nm:col nm:cname='OMEGA(1,4)'>0.0000000000000000</nm:col>
<nm:col nm:cname='OMEGA(1,5)'>0.0000000000000000</nm:col>
</nm:row>
<nm:row nm:rname='OMEGA(2,2)'>
<nm:col nm:cname='THETA1'>-4.78194886381129474E-006</nm:col>
<nm:col nm:cname='THETA2'>-4.33961860871472267E-005</nm:col>
<nm:col nm:cname='THETA3'>6.40968894068149425E-007</nm:col>
<nm:col nm:cname='THETA4'>4.48399628904966002E-006</nm:col>
<nm:col nm:cname='THETA5'>-3.09745303852998000E-003</nm:col>
<nm:col nm:cname='THETA6'>-0.34204700409165734</nm:col>
<nm:col nm:cname='OMEGA(1,1)'>1.03293948548808189E-003</nm:col>
<nm:col nm:cname='OMEGA(1,2)'>0.0000000000000000</nm:col>
<nm:col nm:cname='OMEGA(1,3)'>0.0000000000000000</nm:col>
<nm:col nm:cname='OMEGA(1,4)'>0.0000000000000000</nm:col>
<nm:col nm:cname='OMEGA(1,5)'>0.0000000000000000</nm:col>
<nm:col nm:cname='OMEGA(2,2)'>1.04692492529875024E-002</nm:col>
</nm:row>
<nm:row nm:rname='OMEGA(2,3)'>
<nm:col nm:cname='THETA1'>0.0000000000000000</nm:col>
<nm:col nm:cname='THETA2'>0.0000000000000000</nm:col>
<nm:col nm:cname='THETA3'>0.0000000000000000</nm:col>
<nm:col nm:cname='THETA4'>0.0000000000000000</nm:col>
<nm:col nm:cname='THETA5'>0.0000000000000000</nm:col>
<nm:col nm:cname='THETA6'>0.0000000000000000</nm:col>
<nm:col nm:cname='OMEGA(1,1)'>0.0000000000000000</nm:col>
<nm:col nm:cname='OMEGA(1,2)'>0.0000000000000000</nm:col>
<nm:col nm:cname='OMEGA(1,3)'>0.0000000000000000</nm:col>
<nm:col nm:cname='OMEGA(1,4)'>0.0000000000000000</nm:col>
<nm:col nm:cname='OMEGA(1,5)'>0.0000000000000000</nm:col>
<nm:col nm:cname='OMEGA(2,2)'>0.0000000000000000</nm:col>
<nm:col nm:cname='OMEGA(2,3)'>0.0000000000000000</nm:col>
</nm:row>
<nm:row nm:rname='OMEGA(2,4)'>
<nm:col nm:cname='THETA1'>0.0000000000000000</nm:col>
<nm:col nm:cname='THETA2'>0.0000000000000000</nm:col>
<nm:col nm:cname='THETA3'>0.0000000000000000</nm:col>
<nm:col nm:cname='THETA4'>0.0000000000000000</nm:col>
<nm:col nm:cname='THETA5'>0.0000000000000000</nm:col>
<nm:col nm:cname='THETA6'>0.0000000000000000</nm:col>
<nm:col nm:cname='OMEGA(1,1)'>0.0000000000000000</nm:col>
<nm:col nm:cname='OMEGA(1,2)'>0.0000000000000000</nm:col>
<nm:col nm:cname='OMEGA(1,3)'>0.0000000000000000</nm:col>
<nm:col nm:cname='OMEGA(1,4)'>0.0000000000000000</nm:col>
<nm:col nm:cname='OMEGA(1,5)'>0.0000000000000000</nm:col>
<nm:col nm:cname='OMEGA(2,2)'>0.0000000000000000</nm:col>
<nm:col nm:cname='OMEGA(2,3)'>0.0000000000000000</nm:col>
<nm:col nm:cname='OMEGA(2,4)'>0.0000000000000000</nm:col>
</nm:row>
<nm:row nm:rname='OMEGA(2,5)'>
<nm:col nm:cname='THETA1'>0.0000000000000000</nm:col>
<nm:col nm:cname='THETA2'>0.0000000000000000</nm:col>
<nm:col nm:cname='THETA3'>0.0000000000000000</nm:col>
<nm:col nm:cname='THETA4'>0.0000000000000000</nm:col>
<nm:col nm:cname='THETA5'>0.0000000000000000</nm:col>
<nm:col nm:cname='THETA6'>0.0000000000000000</nm:col>
<nm:col nm:cname='OMEGA(1,1)'>0.0000000000000000</nm:col>
<nm:col nm:cname='OMEGA(1,2)'>0.0000000000000000</nm:col>
<nm:col nm:cname='OMEGA(1,3)'>0.0000000000000000</nm:col>
<nm:col nm:cname='OMEGA(1,4)'>0.0000000000000000</nm:col>
<nm:col nm:cname='OMEGA(1,5)'>0.0000000000000000</nm:col>
<nm:col nm:cname='OMEGA(2,2)'>0.0000000000000000</nm:col>
<nm:col nm:cname='OMEGA(2,3)'>0.0000000000000000</nm:col>
<nm:col nm:cname='OMEGA(2,4)'>0.0000000000000000</nm:col>
<nm:col nm:cname='OMEGA(2,5)'>0.0000000000000000</nm:col>
</nm:row>
<nm:row nm:rname='OMEGA(3,3)'>
<nm:col nm:cname='THETA1'>3.73856725939523532E-006</nm:col>
<nm:col nm:cname='THETA2'>2.87865001237205592E-005</nm:col>
<nm:col nm:cname='THETA3'>5.61863607538371903E-006</nm:col>
<nm:col nm:cname='THETA4'>1.75619731718890483E-005</nm:col>
<nm:col nm:cname='THETA5'>9.66991176229890954E-003</nm:col>
<nm:col nm:cname='THETA6'>-0.44746075022072151</nm:col>
<nm:col nm:cname='OMEGA(1,1)'>1.61877706236906289E-003</nm:col>
<nm:col nm:cname='OMEGA(1,2)'>0.0000000000000000</nm:col>
<nm:col nm:cname='OMEGA(1,3)'>0.0000000000000000</nm:col>
<nm:col nm:cname='OMEGA(1,4)'>0.0000000000000000</nm:col>
<nm:col nm:cname='OMEGA(1,5)'>0.0000000000000000</nm:col>
<nm:col nm:cname='OMEGA(2,2)'>1.27185077556442837E-003</nm:col>
<nm:col nm:cname='OMEGA(2,3)'>0.0000000000000000</nm:col>
<nm:col nm:cname='OMEGA(2,4)'>0.0000000000000000</nm:col>
<nm:col nm:cname='OMEGA(2,5)'>0.0000000000000000</nm:col>
<nm:col nm:cname='OMEGA(3,3)'>1.69124112433733653E-002</nm:col>
</nm:row>
<nm:row nm:rname='OMEGA(3,4)'>
<nm:col nm:cname='THETA1'>0.0000000000000000</nm:col>
<nm:col nm:cname='THETA2'>0.0000000000000000</nm:col>
<nm:col nm:cname='THETA3'>0.0000000000000000</nm:col>
<nm:col nm:cname='THETA4'>0.0000000000000000</nm:col>
<nm:col nm:cname='THETA5'>0.0000000000000000</nm:col>
<nm:col nm:cname='THETA6'>0.0000000000000000</nm:col>
<nm:col nm:cname='OMEGA(1,1)'>0.0000000000000000</nm:col>
<nm:col nm:cname='OMEGA(1,2)'>0.0000000000000000</nm:col>
<nm:col nm:cname='OMEGA(1,3)'>0.0000000000000000</nm:col>
<nm:col nm:cname='OMEGA(1,4)'>0.0000000000000000</nm:col>
<nm:col nm:cname='OMEGA(1,5)'>0.0000000000000000</nm:col>
<nm:col nm:cname='OMEGA(2,2)'>0.0000000000000000</nm:col>
<nm:col nm:cname='OMEGA(2,3)'>0.0000000000000000</nm:col>
<nm:col nm:cname='OMEGA(2,4)'>0.0000000000000000</nm:col>
<nm:col nm:cname='OMEGA(2,5)'>0.0000000000000000</nm:col>
<nm:col nm:cname='OMEGA(3,3)'>0.0000000000000000</nm:col>
<nm:col nm:cname='OMEGA(3,4)'>0.0000000000000000</nm:col>
</nm:row>
<nm:row nm:rname='OMEGA(3,5)'>
<nm:col nm:cname='THETA1'>0.0000000000000000</nm:col>
<nm:col nm:cname='THETA2'>0.0000000000000000</nm:col>
<nm:col nm:cname='THETA3'>0.0000000000000000</nm:col>
<nm:col nm:cname='THETA4'>0.0000000000000000</nm:col>
<nm:col nm:cname='THETA5'>0.0000000000000000</nm:col>
<nm:col nm:cname='THETA6'>0.0000000000000000</nm:col>
<nm:col nm:cname='OMEGA(1,1)'>0.0000000000000000</nm:col>
<nm:col nm:cname='OMEGA(1,2)'>0.0000000000000000</nm:col>
<nm:col nm:cname='OMEGA(1,3)'>0.0000000000000000</nm:col>
<nm:col nm:cname='OMEGA(1,4)'>0.0000000000000000</nm:col>
<nm:col nm:cname='OMEGA(1,5)'>0.0000000000000000</nm:col>
<nm:col nm:cname='OMEGA(2,2)'>0.0000000000000000</nm:col>
<nm:col nm:cname='OMEGA(2,3)'>0.0000000000000000</nm:col>
<nm:col nm:cname='OMEGA(2,4)'>0.0000000000000000</nm:col>
<nm:col nm:cname='OMEGA(2,5)'>0.0000000000000000</nm:col>
<nm:col nm:cname='OMEGA(3,3)'>0.0000000000000000</nm:col>
<nm:col nm:cname='OMEGA(3,4)'>0.0000000000000000</nm:col>
<nm:col nm:cname='OMEGA(3,5)'>0.0000000000000000</nm:col>
</nm:row>
<nm:row nm:rname='OMEGA(4,4)'>
<nm:col nm:cname='THETA1'>4.26668377686551242E-006</nm:col>
<nm:col nm:cname='THETA2'>3.35471016789634015E-005</nm:col>
<nm:col nm:cname='THETA3'>-2.90493314881605980E-006</nm:col>
<nm:col nm:cname='THETA4'>-4.82559650724747099E-006</nm:col>
<nm:col nm:cname='THETA5'>-9.54914248249851081E-004</nm:col>
<nm:col nm:cname='THETA6'>-0.52102783705333466</nm:col>
<nm:col nm:cname='OMEGA(1,1)'>1.90539311510696196E-003</nm:col>
<nm:col nm:cname='OMEGA(1,2)'>0.0000000000000000</nm:col>
<nm:col nm:cname='OMEGA(1,3)'>0.0000000000000000</nm:col>
<nm:col nm:cname='OMEGA(1,4)'>0.0000000000000000</nm:col>
<nm:col nm:cname='OMEGA(1,5)'>0.0000000000000000</nm:col>
<nm:col nm:cname='OMEGA(2,2)'>1.48407031187380530E-003</nm:col>
<nm:col nm:cname='OMEGA(2,3)'>0.0000000000000000</nm:col>
<nm:col nm:cname='OMEGA(2,4)'>0.0000000000000000</nm:col>
<nm:col nm:cname='OMEGA(2,5)'>0.0000000000000000</nm:col>
<nm:col nm:cname='OMEGA(3,3)'>1.46817633697364481E-003</nm:col>
<nm:col nm:cname='OMEGA(3,4)'>0.0000000000000000</nm:col>
<nm:col nm:cname='OMEGA(3,5)'>0.0000000000000000</nm:col>
<nm:col nm:cname='OMEGA(4,4)'>1.26383227527633278E-002</nm:col>
</nm:row>
<nm:row nm:rname='OMEGA(4,5)'>
<nm:col nm:cname='THETA1'>0.0000000000000000</nm:col>
<nm:col nm:cname='THETA2'>0.0000000000000000</nm:col>
<nm:col nm:cname='THETA3'>0.0000000000000000</nm:col>
<nm:col nm:cname='THETA4'>0.0000000000000000</nm:col>
<nm:col nm:cname='THETA5'>0.0000000000000000</nm:col>
<nm:col nm:cname='THETA6'>0.0000000000000000</nm:col>
<nm:col nm:cname='OMEGA(1,1)'>0.0000000000000000</nm:col>
<nm:col nm:cname='OMEGA(1,2)'>0.0000000000000000</nm:col>
<nm:col nm:cname='OMEGA(1,3)'>0.0000000000000000</nm:col>
<nm:col nm:cname='OMEGA(1,4)'>0.0000000000000000</nm:col>
<nm:col nm:cname='OMEGA(1,5)'>0.0000000000000000</nm:col>
<nm:col nm:cname='OMEGA(2,2)'>0.0000000000000000</nm:col>
<nm:col nm:cname='OMEGA(2,3)'>0.0000000000000000</nm:col>
<nm:col nm:cname='OMEGA(2,4)'>0.0000000000000000</nm:col>
<nm:col nm:cname='OMEGA(2,5)'>0.0000000000000000</nm:col>
<nm:col nm:cname='OMEGA(3,3)'>0.0000000000000000</nm:col>
<nm:col nm:cname='OMEGA(3,4)'>0.0000000000000000</nm:col>
<nm:col nm:cname='OMEGA(3,5)'>0.0000000000000000</nm:col>
<nm:col nm:cname='OMEGA(4,4)'>0.0000000000000000</nm:col>
<nm:col nm:cname='OMEGA(4,5)'>0.0000000000000000</nm:col>
</nm:row>
<nm:row nm:rname='OMEGA(5,5)'>
<nm:col nm:cname='THETA1'>3.14952649448488248E-008</nm:col>
<nm:col nm:cname='THETA2'>-2.15010102089923332E-006</nm:col>
<nm:col nm:cname='THETA3'>4.87405437389854272E-008</nm:col>
<nm:col nm:cname='THETA4'>-1.56274282566757050E-006</nm:col>
<nm:col nm:cname='THETA5'>-1.87444704446843823E-002</nm:col>
<nm:col nm:cname='THETA6'>-6.13228680800999154E-002</nm:col>
<nm:col nm:cname='OMEGA(1,1)'>2.77570150548771895E-004</nm:col>
<nm:col nm:cname='OMEGA(1,2)'>0.0000000000000000</nm:col>
<nm:col nm:cname='OMEGA(1,3)'>0.0000000000000000</nm:col>
<nm:col nm:cname='OMEGA(1,4)'>0.0000000000000000</nm:col>
<nm:col nm:cname='OMEGA(1,5)'>0.0000000000000000</nm:col>
<nm:col nm:cname='OMEGA(2,2)'>1.50382726581651356E-004</nm:col>
<nm:col nm:cname='OMEGA(2,3)'>0.0000000000000000</nm:col>
<nm:col nm:cname='OMEGA(2,4)'>0.0000000000000000</nm:col>
<nm:col nm:cname='OMEGA(2,5)'>0.0000000000000000</nm:col>
<nm:col nm:cname='OMEGA(3,3)'>4.29403602522476270E-004</nm:col>
<nm:col nm:cname='OMEGA(3,4)'>0.0000000000000000</nm:col>
<nm:col nm:cname='OMEGA(3,5)'>0.0000000000000000</nm:col>
<nm:col nm:cname='OMEGA(4,4)'>1.94441289485821115E-004</nm:col>
<nm:col nm:cname='OMEGA(4,5)'>0.0000000000000000</nm:col>
<nm:col nm:cname='OMEGA(5,5)'>8.68234955179557582E-004</nm:col>
</nm:row>
<nm:row nm:rname='SIGMA(1,1)'>
<nm:col nm:cname='THETA1'>0.0000000000000000</nm:col>
<nm:col nm:cname='THETA2'>0.0000000000000000</nm:col>
<nm:col nm:cname='THETA3'>0.0000000000000000</nm:col>
<nm:col nm:cname='THETA4'>0.0000000000000000</nm:col>
<nm:col nm:cname='THETA5'>0.0000000000000000</nm:col>
<nm:col nm:cname='THETA6'>0.0000000000000000</nm:col>
<nm:col nm:cname='OMEGA(1,1)'>0.0000000000000000</nm:col>
<nm:col nm:cname='OMEGA(1,2)'>0.0000000000000000</nm:col>
<nm:col nm:cname='OMEGA(1,3)'>0.0000000000000000</nm:col>
<nm:col nm:cname='OMEGA(1,4)'>0.0000000000000000</nm:col>
<nm:col nm:cname='OMEGA(1,5)'>0.0000000000000000</nm:col>
<nm:col nm:cname='OMEGA(2,2)'>0.0000000000000000</nm:col>
<nm:col nm:cname='OMEGA(2,3)'>0.0000000000000000</nm:col>
<nm:col nm:cname='OMEGA(2,4)'>0.0000000000000000</nm:col>
<nm:col nm:cname='OMEGA(2,5)'>0.0000000000000000</nm:col>
<nm:col nm:cname='OMEGA(3,3)'>0.0000000000000000</nm:col>
<nm:col nm:cname='OMEGA(3,4)'>0.0000000000000000</nm:col>
<nm:col nm:cname='OMEGA(3,5)'>0.0000000000000000</nm:col>
<nm:col nm:cname='OMEGA(4,4)'>0.0000000000000000</nm:col>
<nm:col nm:cname='OMEGA(4,5)'>0.0000000000000000</nm:col>
<nm:col nm:cname='OMEGA(5,5)'>0.0000000000000000</nm:col>
<nm:col nm:cname='SIGMA(1,1)'>0.0000000000000000</nm:col>
</nm:row>
</nm:covariance>
<nm:correlation>
<nm:row nm:rname='THETA1'>
<nm:col nm:cname='THETA1'>3.60802473410750941E-004</nm:col>
</nm:row>
<nm:row nm:rname='THETA2'>
<nm:col nm:cname='THETA1'>0.54034124110119197</nm:col>
<nm:col nm:cname='THETA2'>2.56512810417702537E-003</nm:col>
</nm:row>
<nm:row nm:rname='THETA3'>
<nm:col nm:cname='THETA1'>3.16387236126910304E-002</nm:col>
<nm:col nm:cname='THETA2'>3.77989117712262054E-002</nm:col>
<nm:col nm:cname='THETA3'>1.93177321399175879E-004</nm:col>
</nm:row>
<nm:row nm:rname='THETA4'>
<nm:col nm:cname='THETA1'>4.48119614278715134E-002</nm:col>
<nm:col nm:cname='THETA2'>4.74561900263515760E-002</nm:col>
<nm:col nm:cname='THETA3'>0.47488407584015813</nm:col>
<nm:col nm:cname='THETA4'>1.12604729292964801E-003</nm:col>
</nm:row>
<nm:row nm:rname='THETA5'>
<nm:col nm:cname='THETA1'>0.24303283181266291</nm:col>
<nm:col nm:cname='THETA2'>0.14012822099791516</nm:col>
<nm:col nm:cname='THETA3'>0.10800450406671958</nm:col>
<nm:col nm:cname='THETA4'>8.01699618197598274E-002</nm:col>
<nm:col nm:cname='THETA5'>1.7822178394097032</nm:col>
</nm:row>
<nm:row nm:rname='THETA6'>
<nm:col nm:cname='THETA1'>-0.25258732571509790</nm:col>
<nm:col nm:cname='THETA2'>-0.27166376125569286</nm:col>
<nm:col nm:cname='THETA3'>-0.11407077839038102</nm:col>
<nm:col nm:cname='THETA4'>-0.12864770849381857</nm:col>
<nm:col nm:cname='THETA5'>0.10302955526668299</nm:col>
<nm:col nm:cname='THETA6'>10.925491391253740</nm:col>
</nm:row>
<nm:row nm:rname='OMEGA(1,1)'>
<nm:col nm:cname='THETA1'>0.33606660840471786</nm:col>
<nm:col nm:cname='THETA2'>0.38712146932194258</nm:col>
<nm:col nm:cname='THETA3'>4.31005587420823788E-002</nm:col>
<nm:col nm:cname='THETA4'>5.14883255652725177E-002</nm:col>
<nm:col nm:cname='THETA5'>8.29199864282140903E-002</nm:col>
<nm:col nm:cname='THETA6'>-0.37278263627493896</nm:col>
<nm:col nm:cname='OMEGA(1,1)'>0.10630189398462289</nm:col>
</nm:row>
<nm:row nm:rname='OMEGA(1,2)'>
<nm:col nm:cname='THETA1'>0.0000000000000000</nm:col>
<nm:col nm:cname='THETA2'>0.0000000000000000</nm:col>
<nm:col nm:cname='THETA3'>0.0000000000000000</nm:col>
<nm:col nm:cname='THETA4'>0.0000000000000000</nm:col>
<nm:col nm:cname='THETA5'>0.0000000000000000</nm:col>
<nm:col nm:cname='THETA6'>0.0000000000000000</nm:col>
<nm:col nm:cname='OMEGA(1,1)'>0.0000000000000000</nm:col>
<nm:col nm:cname='OMEGA(1,2)'>0.0000000000000000</nm:col>
</nm:row>
<nm:row nm:rname='OMEGA(1,3)'>
<nm:col nm:cname='THETA1'>0.0000000000000000</nm:col>
<nm:col nm:cname='THETA2'>0.0000000000000000</nm:col>
<nm:col nm:cname='THETA3'>0.0000000000000000</nm:col>
<nm:col nm:cname='THETA4'>0.0000000000000000</nm:col>
<nm:col nm:cname='THETA5'>0.0000000000000000</nm:col>
<nm:col nm:cname='THETA6'>0.0000000000000000</nm:col>
<nm:col nm:cname='OMEGA(1,1)'>0.0000000000000000</nm:col>
<nm:col nm:cname='OMEGA(1,2)'>0.0000000000000000</nm:col>
<nm:col nm:cname='OMEGA(1,3)'>0.0000000000000000</nm:col>
</nm:row>
<nm:row nm:rname='OMEGA(1,4)'>
<nm:col nm:cname='THETA1'>0.0000000000000000</nm:col>
<nm:col nm:cname='THETA2'>0.0000000000000000</nm:col>
<nm:col nm:cname='THETA3'>0.0000000000000000</nm:col>
<nm:col nm:cname='THETA4'>0.0000000000000000</nm:col>
<nm:col nm:cname='THETA5'>0.0000000000000000</nm:col>
<nm:col nm:cname='THETA6'>0.0000000000000000</nm:col>
<nm:col nm:cname='OMEGA(1,1)'>0.0000000000000000</nm:col>
<nm:col nm:cname='OMEGA(1,2)'>0.0000000000000000</nm:col>
<nm:col nm:cname='OMEGA(1,3)'>0.0000000000000000</nm:col>
<nm:col nm:cname='OMEGA(1,4)'>0.0000000000000000</nm:col>
</nm:row>
<nm:row nm:rname='OMEGA(1,5)'>
<nm:col nm:cname='THETA1'>0.0000000000000000</nm:col>
<nm:col nm:cname='THETA2'>0.0000000000000000</nm:col>
<nm:col nm:cname='THETA3'>0.0000000000000000</nm:col>
<nm:col nm:cname='THETA4'>0.0000000000000000</nm:col>
<nm:col nm:cname='THETA5'>0.0000000000000000</nm:col>
<nm:col nm:cname='THETA6'>0.0000000000000000</nm:col>
<nm:col nm:cname='OMEGA(1,1)'>0.0000000000000000</nm:col>
<nm:col nm:cname='OMEGA(1,2)'>0.0000000000000000</nm:col>
<nm:col nm:cname='OMEGA(1,3)'>0.0000000000000000</nm:col>
<nm:col nm:cname='OMEGA(1,4)'>0.0000000000000000</nm:col>
<nm:col nm:cname='OMEGA(1,5)'>0.0000000000000000</nm:col>
</nm:row>
<nm:row nm:rname='OMEGA(2,2)'>
<nm:col nm:cname='THETA1'>-0.12953217315050522</nm:col>
<nm:col nm:cname='THETA2'>-0.16534258913680205</nm:col>
<nm:col nm:cname='THETA3'>3.24282150380764411E-002</nm:col>
<nm:col nm:cname='THETA4'>3.89180295793433301E-002</nm:col>
<nm:col nm:cname='THETA5'>-1.69858065759740939E-002</nm:col>
<nm:col nm:cname='THETA6'>-0.30597577389387409</nm:col>
<nm:col nm:cname='OMEGA(1,1)'>9.49677408716517041E-002</nm:col>
<nm:col nm:cname='OMEGA(1,2)'>0.0000000000000000</nm:col>
<nm:col nm:cname='OMEGA(1,3)'>0.0000000000000000</nm:col>
<nm:col nm:cname='OMEGA(1,4)'>0.0000000000000000</nm:col>
<nm:col nm:cname='OMEGA(1,5)'>0.0000000000000000</nm:col>
<nm:col nm:cname='OMEGA(2,2)'>0.10231934935772169</nm:col>
</nm:row>
<nm:row nm:rname='OMEGA(2,3)'>
<nm:col nm:cname='THETA1'>0.0000000000000000</nm:col>
<nm:col nm:cname='THETA2'>0.0000000000000000</nm:col>
<nm:col nm:cname='THETA3'>0.0000000000000000</nm:col>
<nm:col nm:cname='THETA4'>0.0000000000000000</nm:col>
<nm:col nm:cname='THETA5'>0.0000000000000000</nm:col>
<nm:col nm:cname='THETA6'>0.0000000000000000</nm:col>
<nm:col nm:cname='OMEGA(1,1)'>0.0000000000000000</nm:col>
<nm:col nm:cname='OMEGA(1,2)'>0.0000000000000000</nm:col>
<nm:col nm:cname='OMEGA(1,3)'>0.0000000000000000</nm:col>
<nm:col nm:cname='OMEGA(1,4)'>0.0000000000000000</nm:col>
<nm:col nm:cname='OMEGA(1,5)'>0.0000000000000000</nm:col>
<nm:col nm:cname='OMEGA(2,2)'>0.0000000000000000</nm:col>
<nm:col nm:cname='OMEGA(2,3)'>0.0000000000000000</nm:col>
</nm:row>
<nm:row nm:rname='OMEGA(2,4)'>
<nm:col nm:cname='THETA1'>0.0000000000000000</nm:col>
<nm:col nm:cname='THETA2'>0.0000000000000000</nm:col>
<nm:col nm:cname='THETA3'>0.0000000000000000</nm:col>
<nm:col nm:cname='THETA4'>0.0000000000000000</nm:col>
<nm:col nm:cname='THETA5'>0.0000000000000000</nm:col>
<nm:col nm:cname='THETA6'>0.0000000000000000</nm:col>
<nm:col nm:cname='OMEGA(1,1)'>0.0000000000000000</nm:col>
<nm:col nm:cname='OMEGA(1,2)'>0.0000000000000000</nm:col>
<nm:col nm:cname='OMEGA(1,3)'>0.0000000000000000</nm:col>
<nm:col nm:cname='OMEGA(1,4)'>0.0000000000000000</nm:col>
<nm:col nm:cname='OMEGA(1,5)'>0.0000000000000000</nm:col>
<nm:col nm:cname='OMEGA(2,2)'>0.0000000000000000</nm:col>
<nm:col nm:cname='OMEGA(2,3)'>0.0000000000000000</nm:col>
<nm:col nm:cname='OMEGA(2,4)'>0.0000000000000000</nm:col>
</nm:row>
<nm:row nm:rname='OMEGA(2,5)'>
<nm:col nm:cname='THETA1'>0.0000000000000000</nm:col>
<nm:col nm:cname='THETA2'>0.0000000000000000</nm:col>
<nm:col nm:cname='THETA3'>0.0000000000000000</nm:col>
<nm:col nm:cname='THETA4'>0.0000000000000000</nm:col>
<nm:col nm:cname='THETA5'>0.0000000000000000</nm:col>
<nm:col nm:cname='THETA6'>0.0000000000000000</nm:col>
<nm:col nm:cname='OMEGA(1,1)'>0.0000000000000000</nm:col>
<nm:col nm:cname='OMEGA(1,2)'>0.0000000000000000</nm:col>
<nm:col nm:cname='OMEGA(1,3)'>0.0000000000000000</nm:col>
<nm:col nm:cname='OMEGA(1,4)'>0.0000000000000000</nm:col>
<nm:col nm:cname='OMEGA(1,5)'>0.0000000000000000</nm:col>
<nm:col nm:cname='OMEGA(2,2)'>0.0000000000000000</nm:col>
<nm:col nm:cname='OMEGA(2,3)'>0.0000000000000000</nm:col>
<nm:col nm:cname='OMEGA(2,4)'>0.0000000000000000</nm:col>
<nm:col nm:cname='OMEGA(2,5)'>0.0000000000000000</nm:col>
</nm:row>
<nm:row nm:rname='OMEGA(3,3)'>
<nm:col nm:cname='THETA1'>7.96769914388873179E-002</nm:col>
<nm:col nm:cname='THETA2'>8.62932929963824563E-002</nm:col>
<nm:col nm:cname='THETA3'>0.22365159424102726</nm:col>
<nm:col nm:cname='THETA4'>0.11992615596372716</nm:col>
<nm:col nm:cname='THETA5'>4.17214082919140708E-002</nm:col>
<nm:col nm:cname='THETA6'>-0.31492794701759230</nm:col>
<nm:col nm:cname='OMEGA(1,1)'>0.11709632744706786</nm:col>
<nm:col nm:cname='OMEGA(1,2)'>0.0000000000000000</nm:col>
<nm:col nm:cname='OMEGA(1,3)'>0.0000000000000000</nm:col>
<nm:col nm:cname='OMEGA(1,4)'>0.0000000000000000</nm:col>
<nm:col nm:cname='OMEGA(1,5)'>0.0000000000000000</nm:col>
<nm:col nm:cname='OMEGA(2,2)'>9.55818922590677134E-002</nm:col>
<nm:col nm:cname='OMEGA(2,3)'>0.0000000000000000</nm:col>
<nm:col nm:cname='OMEGA(2,4)'>0.0000000000000000</nm:col>
<nm:col nm:cname='OMEGA(2,5)'>0.0000000000000000</nm:col>
<nm:col nm:cname='OMEGA(3,3)'>0.13004772679048782</nm:col>
</nm:row>
<nm:row nm:rname='OMEGA(3,4)'>
<nm:col nm:cname='THETA1'>0.0000000000000000</nm:col>
<nm:col nm:cname='THETA2'>0.0000000000000000</nm:col>
<nm:col nm:cname='THETA3'>0.0000000000000000</nm:col>
<nm:col nm:cname='THETA4'>0.0000000000000000</nm:col>
<nm:col nm:cname='THETA5'>0.0000000000000000</nm:col>
<nm:col nm:cname='THETA6'>0.0000000000000000</nm:col>
<nm:col nm:cname='OMEGA(1,1)'>0.0000000000000000</nm:col>
<nm:col nm:cname='OMEGA(1,2)'>0.0000000000000000</nm:col>
<nm:col nm:cname='OMEGA(1,3)'>0.0000000000000000</nm:col>
<nm:col nm:cname='OMEGA(1,4)'>0.0000000000000000</nm:col>
<nm:col nm:cname='OMEGA(1,5)'>0.0000000000000000</nm:col>
<nm:col nm:cname='OMEGA(2,2)'>0.0000000000000000</nm:col>
<nm:col nm:cname='OMEGA(2,3)'>0.0000000000000000</nm:col>
<nm:col nm:cname='OMEGA(2,4)'>0.0000000000000000</nm:col>
<nm:col nm:cname='OMEGA(2,5)'>0.0000000000000000</nm:col>
<nm:col nm:cname='OMEGA(3,3)'>0.0000000000000000</nm:col>
<nm:col nm:cname='OMEGA(3,4)'>0.0000000000000000</nm:col>
</nm:row>
<nm:row nm:rname='OMEGA(3,5)'>
<nm:col nm:cname='THETA1'>0.0000000000000000</nm:col>
<nm:col nm:cname='THETA2'>0.0000000000000000</nm:col>
<nm:col nm:cname='THETA3'>0.0000000000000000</nm:col>
<nm:col nm:cname='THETA4'>0.0000000000000000</nm:col>
<nm:col nm:cname='THETA5'>0.0000000000000000</nm:col>
<nm:col nm:cname='THETA6'>0.0000000000000000</nm:col>
<nm:col nm:cname='OMEGA(1,1)'>0.0000000000000000</nm:col>
<nm:col nm:cname='OMEGA(1,2)'>0.0000000000000000</nm:col>
<nm:col nm:cname='OMEGA(1,3)'>0.0000000000000000</nm:col>
<nm:col nm:cname='OMEGA(1,4)'>0.0000000000000000</nm:col>
<nm:col nm:cname='OMEGA(1,5)'>0.0000000000000000</nm:col>
<nm:col nm:cname='OMEGA(2,2)'>0.0000000000000000</nm:col>
<nm:col nm:cname='OMEGA(2,3)'>0.0000000000000000</nm:col>
<nm:col nm:cname='OMEGA(2,4)'>0.0000000000000000</nm:col>
<nm:col nm:cname='OMEGA(2,5)'>0.0000000000000000</nm:col>
<nm:col nm:cname='OMEGA(3,3)'>0.0000000000000000</nm:col>
<nm:col nm:cname='OMEGA(3,4)'>0.0000000000000000</nm:col>
<nm:col nm:cname='OMEGA(3,5)'>0.0000000000000000</nm:col>
</nm:row>
<nm:row nm:rname='OMEGA(4,4)'>
<nm:col nm:cname='THETA1'>0.10519042975527533</nm:col>
<nm:col nm:cname='THETA2'>0.11633254388149364</nm:col>
<nm:col nm:cname='THETA3'>-0.13376277859085609</nm:col>
<nm:col nm:cname='THETA4'>-3.81197157587762972E-002</nm:col>
<nm:col nm:cname='THETA5'>-4.76605298299254306E-003</nm:col>
<nm:col nm:cname='THETA6'>-0.42420445667068091</nm:col>
<nm:col nm:cname='OMEGA(1,1)'>0.15944058096858227</nm:col>
<nm:col nm:cname='OMEGA(1,2)'>0.0000000000000000</nm:col>
<nm:col nm:cname='OMEGA(1,3)'>0.0000000000000000</nm:col>
<nm:col nm:cname='OMEGA(1,4)'>0.0000000000000000</nm:col>
<nm:col nm:cname='OMEGA(1,5)'>0.0000000000000000</nm:col>
<nm:col nm:cname='OMEGA(2,2)'>0.12901849943580679</nm:col>
<nm:col nm:cname='OMEGA(2,3)'>0.0000000000000000</nm:col>
<nm:col nm:cname='OMEGA(2,4)'>0.0000000000000000</nm:col>
<nm:col nm:cname='OMEGA(2,5)'>0.0000000000000000</nm:col>
<nm:col nm:cname='OMEGA(3,3)'>0.10042243180114289</nm:col>
<nm:col nm:cname='OMEGA(3,4)'>0.0000000000000000</nm:col>
<nm:col nm:cname='OMEGA(3,5)'>0.0000000000000000</nm:col>
<nm:col nm:cname='OMEGA(4,4)'>0.11242029511063974</nm:col>
</nm:row>
<nm:row nm:rname='OMEGA(4,5)'>
<nm:col nm:cname='THETA1'>0.0000000000000000</nm:col>
<nm:col nm:cname='THETA2'>0.0000000000000000</nm:col>
<nm:col nm:cname='THETA3'>0.0000000000000000</nm:col>
<nm:col nm:cname='THETA4'>0.0000000000000000</nm:col>
<nm:col nm:cname='THETA5'>0.0000000000000000</nm:col>
<nm:col nm:cname='THETA6'>0.0000000000000000</nm:col>
<nm:col nm:cname='OMEGA(1,1)'>0.0000000000000000</nm:col>
<nm:col nm:cname='OMEGA(1,2)'>0.0000000000000000</nm:col>
<nm:col nm:cname='OMEGA(1,3)'>0.0000000000000000</nm:col>
<nm:col nm:cname='OMEGA(1,4)'>0.0000000000000000</nm:col>
<nm:col nm:cname='OMEGA(1,5)'>0.0000000000000000</nm:col>
<nm:col nm:cname='OMEGA(2,2)'>0.0000000000000000</nm:col>
<nm:col nm:cname='OMEGA(2,3)'>0.0000000000000000</nm:col>
<nm:col nm:cname='OMEGA(2,4)'>0.0000000000000000</nm:col>
<nm:col nm:cname='OMEGA(2,5)'>0.0000000000000000</nm:col>
<nm:col nm:cname='OMEGA(3,3)'>0.0000000000000000</nm:col>
<nm:col nm:cname='OMEGA(3,4)'>0.0000000000000000</nm:col>
<nm:col nm:cname='OMEGA(3,5)'>0.0000000000000000</nm:col>
<nm:col nm:cname='OMEGA(4,4)'>0.0000000000000000</nm:col>
<nm:col nm:cname='OMEGA(4,5)'>0.0000000000000000</nm:col>
</nm:row>
<nm:row nm:rname='OMEGA(5,5)'>
<nm:col nm:cname='THETA1'>2.96249159381396744E-003</nm:col>
<nm:col nm:cname='THETA2'>-2.84466528701840353E-002</nm:col>
<nm:col nm:cname='THETA3'>8.56279598291189922E-003</nm:col>
<nm:col nm:cname='THETA4'>-4.70990610905707499E-002</nm:col>
<nm:col nm:cname='THETA5'>-0.35693879714394455</nm:col>
<nm:col nm:cname='THETA6'>-0.19048590528030893</nm:col>
<nm:col nm:cname='OMEGA(1,1)'>8.86162004827436844E-002</nm:col>
<nm:col nm:cname='OMEGA(1,2)'>0.0000000000000000</nm:col>
<nm:col nm:cname='OMEGA(1,3)'>0.0000000000000000</nm:col>
<nm:col nm:cname='OMEGA(1,4)'>0.0000000000000000</nm:col>
<nm:col nm:cname='OMEGA(1,5)'>0.0000000000000000</nm:col>
<nm:col nm:cname='OMEGA(2,2)'>4.98794380061589812E-002</nm:col>
<nm:col nm:cname='OMEGA(2,3)'>0.0000000000000000</nm:col>
<nm:col nm:cname='OMEGA(2,4)'>0.0000000000000000</nm:col>
<nm:col nm:cname='OMEGA(2,5)'>0.0000000000000000</nm:col>
<nm:col nm:cname='OMEGA(3,3)'>0.11205836593297135</nm:col>
<nm:col nm:cname='OMEGA(3,4)'>0.0000000000000000</nm:col>
<nm:col nm:cname='OMEGA(3,5)'>0.0000000000000000</nm:col>
<nm:col nm:cname='OMEGA(4,4)'>5.86982479246135821E-002</nm:col>
<nm:col nm:cname='OMEGA(4,5)'>0.0000000000000000</nm:col>
<nm:col nm:cname='OMEGA(5,5)'>2.94658269047308012E-002</nm:col>
</nm:row>
<nm:row nm:rname='SIGMA(1,1)'>
<nm:col nm:cname='THETA1'>0.0000000000000000</nm:col>
<nm:col nm:cname='THETA2'>0.0000000000000000</nm:col>
<nm:col nm:cname='THETA3'>0.0000000000000000</nm:col>
<nm:col nm:cname='THETA4'>0.0000000000000000</nm:col>
<nm:col nm:cname='THETA5'>0.0000000000000000</nm:col>
<nm:col nm:cname='THETA6'>0.0000000000000000</nm:col>
<nm:col nm:cname='OMEGA(1,1)'>0.0000000000000000</nm:col>
<nm:col nm:cname='OMEGA(1,2)'>0.0000000000000000</nm:col>
<nm:col nm:cname='OMEGA(1,3)'>0.0000000000000000</nm:col>
<nm:col nm:cname='OMEGA(1,4)'>0.0000000000000000</nm:col>
<nm:col nm:cname='OMEGA(1,5)'>0.0000000000000000</nm:col>
<nm:col nm:cname='OMEGA(2,2)'>0.0000000000000000</nm:col>
<nm:col nm:cname='OMEGA(2,3)'>0.0000000000000000</nm:col>
<nm:col nm:cname='OMEGA(2,4)'>0.0000000000000000</nm:col>
<nm:col nm:cname='OMEGA(2,5)'>0.0000000000000000</nm:col>
<nm:col nm:cname='OMEGA(3,3)'>0.0000000000000000</nm:col>
<nm:col nm:cname='OMEGA(3,4)'>0.0000000000000000</nm:col>
<nm:col nm:cname='OMEGA(3,5)'>0.0000000000000000</nm:col>
<nm:col nm:cname='OMEGA(4,4)'>0.0000000000000000</nm:col>
<nm:col nm:cname='OMEGA(4,5)'>0.0000000000000000</nm:col>
<nm:col nm:cname='OMEGA(5,5)'>0.0000000000000000</nm:col>
<nm:col nm:cname='SIGMA(1,1)'>0.0000000000000000</nm:col>
</nm:row>
</nm:correlation>
<nm:invcovariance>
<nm:row nm:rname='THETA1'>
<nm:col nm:cname='THETA1'>12068361.632930661</nm:col>
</nm:row>
<nm:row nm:rname='THETA2'>
<nm:col nm:cname='THETA1'>-696256.60901595745</nm:col>
<nm:col nm:cname='THETA2'>243811.23760022855</nm:col>
</nm:row>
<nm:row nm:rname='THETA3'>
<nm:col nm:cname='THETA1'>617118.23230266827</nm:col>
<nm:col nm:cname='THETA2'>-7334.1429865112450</nm:col>
<nm:col nm:cname='THETA3'>37401275.759797141</nm:col>
</nm:row>
<nm:row nm:rname='THETA4'>
<nm:col nm:cname='THETA1'>-12271.897241736448</nm:col>
<nm:col nm:cname='THETA2'>313.36772763236513</nm:col>
<nm:col nm:cname='THETA3'>-2781029.0451374650</nm:col>
<nm:col nm:cname='THETA4'>1032305.2226212072</nm:col>
</nm:row>
<nm:row nm:rname='THETA5'>
<nm:col nm:cname='THETA1'>-527.47868942687091</nm:col>
<nm:col nm:cname='THETA2'>-5.0639829767059670</nm:col>
<nm:col nm:cname='THETA3'>-396.44008289346573</nm:col>
<nm:col nm:cname='THETA4'>-11.263598797232692</nm:col>
<nm:col nm:cname='THETA5'>0.40889288491002990</nm:col>
</nm:row>
<nm:row nm:rname='THETA6'>
<nm:col nm:cname='THETA1'>64.595901331273382</nm:col>
<nm:col nm:cname='THETA2'>9.0326238462018438</nm:col>
<nm:col nm:cname='THETA3'>64.804435254856273</nm:col>
<nm:col nm:cname='THETA4'>10.155179382622984</nm:col>
<nm:col nm:cname='THETA5'>-1.52333103671685767E-002</nm:col>
<nm:col nm:cname='THETA6'>1.54994030856180232E-002</nm:col>
</nm:row>
<nm:row nm:rname='OMEGA(1,1)'>
<nm:col nm:cname='THETA1'>-4529.2466834029319</nm:col>
<nm:col nm:cname='THETA2'>-1261.7753346059947</nm:col>
<nm:col nm:cname='THETA3'>531.00091272416648</nm:col>
<nm:col nm:cname='THETA4'>-19.813479183146459</nm:col>
<nm:col nm:cname='THETA5'>-0.48023571133781218</nm:col>
<nm:col nm:cname='THETA6'>0.28046595976850197</nm:col>
<nm:col nm:cname='OMEGA(1,1)'>118.30410550312246</nm:col>
</nm:row>
<nm:row nm:rname='OMEGA(1,2)'>
<nm:col nm:cname='THETA1'>0.0000000000000000</nm:col>
<nm:col nm:cname='THETA2'>0.0000000000000000</nm:col>
<nm:col nm:cname='THETA3'>0.0000000000000000</nm:col>
<nm:col nm:cname='THETA4'>0.0000000000000000</nm:col>
<nm:col nm:cname='THETA5'>0.0000000000000000</nm:col>
<nm:col nm:cname='THETA6'>0.0000000000000000</nm:col>
<nm:col nm:cname='OMEGA(1,1)'>0.0000000000000000</nm:col>
<nm:col nm:cname='OMEGA(1,2)'>0.0000000000000000</nm:col>
</nm:row>
<nm:row nm:rname='OMEGA(1,3)'>
<nm:col nm:cname='THETA1'>0.0000000000000000</nm:col>
<nm:col nm:cname='THETA2'>0.0000000000000000</nm:col>
<nm:col nm:cname='THETA3'>0.0000000000000000</nm:col>
<nm:col nm:cname='THETA4'>0.0000000000000000</nm:col>
<nm:col nm:cname='THETA5'>0.0000000000000000</nm:col>
<nm:col nm:cname='THETA6'>0.0000000000000000</nm:col>
<nm:col nm:cname='OMEGA(1,1)'>0.0000000000000000</nm:col>
<nm:col nm:cname='OMEGA(1,2)'>0.0000000000000000</nm:col>
<nm:col nm:cname='OMEGA(1,3)'>0.0000000000000000</nm:col>
</nm:row>
<nm:row nm:rname='OMEGA(1,4)'>
<nm:col nm:cname='THETA1'>0.0000000000000000</nm:col>
<nm:col nm:cname='THETA2'>0.0000000000000000</nm:col>
<nm:col nm:cname='THETA3'>0.0000000000000000</nm:col>
<nm:col nm:cname='THETA4'>0.0000000000000000</nm:col>
<nm:col nm:cname='THETA5'>0.0000000000000000</nm:col>
<nm:col nm:cname='THETA6'>0.0000000000000000</nm:col>
<nm:col nm:cname='OMEGA(1,1)'>0.0000000000000000</nm:col>
<nm:col nm:cname='OMEGA(1,2)'>0.0000000000000000</nm:col>
<nm:col nm:cname='OMEGA(1,3)'>0.0000000000000000</nm:col>
<nm:col nm:cname='OMEGA(1,4)'>0.0000000000000000</nm:col>
</nm:row>
<nm:row nm:rname='OMEGA(1,5)'>
<nm:col nm:cname='THETA1'>0.0000000000000000</nm:col>
<nm:col nm:cname='THETA2'>0.0000000000000000</nm:col>
<nm:col nm:cname='THETA3'>0.0000000000000000</nm:col>
<nm:col nm:cname='THETA4'>0.0000000000000000</nm:col>
<nm:col nm:cname='THETA5'>0.0000000000000000</nm:col>
<nm:col nm:cname='THETA6'>0.0000000000000000</nm:col>
<nm:col nm:cname='OMEGA(1,1)'>0.0000000000000000</nm:col>
<nm:col nm:cname='OMEGA(1,2)'>0.0000000000000000</nm:col>
<nm:col nm:cname='OMEGA(1,3)'>0.0000000000000000</nm:col>
<nm:col nm:cname='OMEGA(1,4)'>0.0000000000000000</nm:col>
<nm:col nm:cname='OMEGA(1,5)'>0.0000000000000000</nm:col>
</nm:row>
<nm:row nm:rname='OMEGA(2,2)'>
<nm:col nm:cname='THETA1'>4954.3830843715778</nm:col>
<nm:col nm:cname='THETA2'>1092.7732774804526</nm:col>
<nm:col nm:cname='THETA3'>721.52671677998296</nm:col>
<nm:col nm:cname='THETA4'>-7.0629317794575606</nm:col>
<nm:col nm:cname='THETA5'>-0.56473199921631967</nm:col>
<nm:col nm:cname='THETA6'>0.42862484786829552</nm:col>
<nm:col nm:cname='OMEGA(1,1)'>-9.6691011566187051</nm:col>
<nm:col nm:cname='OMEGA(1,2)'>0.0000000000000000</nm:col>
<nm:col nm:cname='OMEGA(1,3)'>0.0000000000000000</nm:col>
<nm:col nm:cname='OMEGA(1,4)'>0.0000000000000000</nm:col>
<nm:col nm:cname='OMEGA(1,5)'>0.0000000000000000</nm:col>
<nm:col nm:cname='OMEGA(2,2)'>116.83947171886868</nm:col>
</nm:row>
<nm:row nm:rname='OMEGA(2,3)'>
<nm:col nm:cname='THETA1'>0.0000000000000000</nm:col>
<nm:col nm:cname='THETA2'>0.0000000000000000</nm:col>
<nm:col nm:cname='THETA3'>0.0000000000000000</nm:col>
<nm:col nm:cname='THETA4'>0.0000000000000000</nm:col>
<nm:col nm:cname='THETA5'>0.0000000000000000</nm:col>
<nm:col nm:cname='THETA6'>0.0000000000000000</nm:col>
<nm:col nm:cname='OMEGA(1,1)'>0.0000000000000000</nm:col>
<nm:col nm:cname='OMEGA(1,2)'>0.0000000000000000</nm:col>
<nm:col nm:cname='OMEGA(1,3)'>0.0000000000000000</nm:col>
<nm:col nm:cname='OMEGA(1,4)'>0.0000000000000000</nm:col>
<nm:col nm:cname='OMEGA(1,5)'>0.0000000000000000</nm:col>
<nm:col nm:cname='OMEGA(2,2)'>0.0000000000000000</nm:col>
<nm:col nm:cname='OMEGA(2,3)'>0.0000000000000000</nm:col>
</nm:row>
<nm:row nm:rname='OMEGA(2,4)'>
<nm:col nm:cname='THETA1'>0.0000000000000000</nm:col>
<nm:col nm:cname='THETA2'>0.0000000000000000</nm:col>
<nm:col nm:cname='THETA3'>0.0000000000000000</nm:col>
<nm:col nm:cname='THETA4'>0.0000000000000000</nm:col>
<nm:col nm:cname='THETA5'>0.0000000000000000</nm:col>
<nm:col nm:cname='THETA6'>0.0000000000000000</nm:col>
<nm:col nm:cname='OMEGA(1,1)'>0.0000000000000000</nm:col>
<nm:col nm:cname='OMEGA(1,2)'>0.0000000000000000</nm:col>
<nm:col nm:cname='OMEGA(1,3)'>0.0000000000000000</nm:col>
<nm:col nm:cname='OMEGA(1,4)'>0.0000000000000000</nm:col>
<nm:col nm:cname='OMEGA(1,5)'>0.0000000000000000</nm:col>
<nm:col nm:cname='OMEGA(2,2)'>0.0000000000000000</nm:col>
<nm:col nm:cname='OMEGA(2,3)'>0.0000000000000000</nm:col>
<nm:col nm:cname='OMEGA(2,4)'>0.0000000000000000</nm:col>
</nm:row>
<nm:row nm:rname='OMEGA(2,5)'>
<nm:col nm:cname='THETA1'>0.0000000000000000</nm:col>
<nm:col nm:cname='THETA2'>0.0000000000000000</nm:col>
<nm:col nm:cname='THETA3'>0.0000000000000000</nm:col>
<nm:col nm:cname='THETA4'>0.0000000000000000</nm:col>
<nm:col nm:cname='THETA5'>0.0000000000000000</nm:col>
<nm:col nm:cname='THETA6'>0.0000000000000000</nm:col>
<nm:col nm:cname='OMEGA(1,1)'>0.0000000000000000</nm:col>
<nm:col nm:cname='OMEGA(1,2)'>0.0000000000000000</nm:col>
<nm:col nm:cname='OMEGA(1,3)'>0.0000000000000000</nm:col>
<nm:col nm:cname='OMEGA(1,4)'>0.0000000000000000</nm:col>
<nm:col nm:cname='OMEGA(1,5)'>0.0000000000000000</nm:col>
<nm:col nm:cname='OMEGA(2,2)'>0.0000000000000000</nm:col>
<nm:col nm:cname='OMEGA(2,3)'>0.0000000000000000</nm:col>
<nm:col nm:cname='OMEGA(2,4)'>0.0000000000000000</nm:col>
<nm:col nm:cname='OMEGA(2,5)'>0.0000000000000000</nm:col>
</nm:row>
<nm:row nm:rname='OMEGA(3,3)'>
<nm:col nm:cname='THETA1'>560.98289408963160</nm:col>
<nm:col nm:cname='THETA2'>-13.570356131576618</nm:col>
<nm:col nm:cname='THETA3'>-8531.8452242418771</nm:col>
<nm:col nm:cname='THETA4'>58.014297666219548</nm:col>
<nm:col nm:cname='THETA5'>-0.45335560205086639</nm:col>
<nm:col nm:cname='THETA6'>0.24568556127726865</nm:col>
<nm:col nm:cname='OMEGA(1,1)'>0.84209758725867145</nm:col>
<nm:col nm:cname='OMEGA(1,2)'>0.0000000000000000</nm:col>
<nm:col nm:cname='OMEGA(1,3)'>0.0000000000000000</nm:col>
<nm:col nm:cname='OMEGA(1,4)'>0.0000000000000000</nm:col>
<nm:col nm:cname='OMEGA(1,5)'>0.0000000000000000</nm:col>
<nm:col nm:cname='OMEGA(2,2)'>0.46446659853877237</nm:col>
<nm:col nm:cname='OMEGA(2,3)'>0.0000000000000000</nm:col>
<nm:col nm:cname='OMEGA(2,4)'>0.0000000000000000</nm:col>
<nm:col nm:cname='OMEGA(2,5)'>0.0000000000000000</nm:col>
<nm:col nm:cname='OMEGA(3,3)'>69.100163433377460</nm:col>
</nm:row>
<nm:row nm:rname='OMEGA(3,4)'>
<nm:col nm:cname='THETA1'>0.0000000000000000</nm:col>
<nm:col nm:cname='THETA2'>0.0000000000000000</nm:col>
<nm:col nm:cname='THETA3'>0.0000000000000000</nm:col>
<nm:col nm:cname='THETA4'>0.0000000000000000</nm:col>
<nm:col nm:cname='THETA5'>0.0000000000000000</nm:col>
<nm:col nm:cname='THETA6'>0.0000000000000000</nm:col>
<nm:col nm:cname='OMEGA(1,1)'>0.0000000000000000</nm:col>
<nm:col nm:cname='OMEGA(1,2)'>0.0000000000000000</nm:col>
<nm:col nm:cname='OMEGA(1,3)'>0.0000000000000000</nm:col>
<nm:col nm:cname='OMEGA(1,4)'>0.0000000000000000</nm:col>
<nm:col nm:cname='OMEGA(1,5)'>0.0000000000000000</nm:col>
<nm:col nm:cname='OMEGA(2,2)'>0.0000000000000000</nm:col>
<nm:col nm:cname='OMEGA(2,3)'>0.0000000000000000</nm:col>
<nm:col nm:cname='OMEGA(2,4)'>0.0000000000000000</nm:col>
<nm:col nm:cname='OMEGA(2,5)'>0.0000000000000000</nm:col>
<nm:col nm:cname='OMEGA(3,3)'>0.0000000000000000</nm:col>
<nm:col nm:cname='OMEGA(3,4)'>0.0000000000000000</nm:col>
</nm:row>
<nm:row nm:rname='OMEGA(3,5)'>
<nm:col nm:cname='THETA1'>0.0000000000000000</nm:col>
<nm:col nm:cname='THETA2'>0.0000000000000000</nm:col>
<nm:col nm:cname='THETA3'>0.0000000000000000</nm:col>
<nm:col nm:cname='THETA4'>0.0000000000000000</nm:col>
<nm:col nm:cname='THETA5'>0.0000000000000000</nm:col>
<nm:col nm:cname='THETA6'>0.0000000000000000</nm:col>
<nm:col nm:cname='OMEGA(1,1)'>0.0000000000000000</nm:col>
<nm:col nm:cname='OMEGA(1,2)'>0.0000000000000000</nm:col>
<nm:col nm:cname='OMEGA(1,3)'>0.0000000000000000</nm:col>
<nm:col nm:cname='OMEGA(1,4)'>0.0000000000000000</nm:col>
<nm:col nm:cname='OMEGA(1,5)'>0.0000000000000000</nm:col>
<nm:col nm:cname='OMEGA(2,2)'>0.0000000000000000</nm:col>
<nm:col nm:cname='OMEGA(2,3)'>0.0000000000000000</nm:col>
<nm:col nm:cname='OMEGA(2,4)'>0.0000000000000000</nm:col>
<nm:col nm:cname='OMEGA(2,5)'>0.0000000000000000</nm:col>
<nm:col nm:cname='OMEGA(3,3)'>0.0000000000000000</nm:col>
<nm:col nm:cname='OMEGA(3,4)'>0.0000000000000000</nm:col>
<nm:col nm:cname='OMEGA(3,5)'>0.0000000000000000</nm:col>
</nm:row>
<nm:row nm:rname='OMEGA(4,4)'>
<nm:col nm:cname='THETA1'>706.88674959367358</nm:col>
<nm:col nm:cname='THETA2'>0.57878775589420783</nm:col>
<nm:col nm:cname='THETA3'>10962.606915643870</nm:col>
<nm:col nm:cname='THETA4'>135.62125145228825</nm:col>
<nm:col nm:cname='THETA5'>-0.43785513467867909</nm:col>
<nm:col nm:cname='THETA6'>0.48340119748956334</nm:col>
<nm:col nm:cname='OMEGA(1,1)'>0.18515962796018631</nm:col>
<nm:col nm:cname='OMEGA(1,2)'>0.0000000000000000</nm:col>
<nm:col nm:cname='OMEGA(1,3)'>0.0000000000000000</nm:col>
<nm:col nm:cname='OMEGA(1,4)'>0.0000000000000000</nm:col>
<nm:col nm:cname='OMEGA(1,5)'>0.0000000000000000</nm:col>
<nm:col nm:cname='OMEGA(2,2)'>0.85554304670450232</nm:col>
<nm:col nm:cname='OMEGA(2,3)'>0.0000000000000000</nm:col>
<nm:col nm:cname='OMEGA(2,4)'>0.0000000000000000</nm:col>
<nm:col nm:cname='OMEGA(2,5)'>0.0000000000000000</nm:col>
<nm:col nm:cname='OMEGA(3,3)'>0.20066868784164782</nm:col>
<nm:col nm:cname='OMEGA(3,4)'>0.0000000000000000</nm:col>
<nm:col nm:cname='OMEGA(3,5)'>0.0000000000000000</nm:col>
<nm:col nm:cname='OMEGA(4,4)'>101.17929869243734</nm:col>
</nm:row>
<nm:row nm:rname='OMEGA(4,5)'>
<nm:col nm:cname='THETA1'>0.0000000000000000</nm:col>
<nm:col nm:cname='THETA2'>0.0000000000000000</nm:col>
<nm:col nm:cname='THETA3'>0.0000000000000000</nm:col>
<nm:col nm:cname='THETA4'>0.0000000000000000</nm:col>
<nm:col nm:cname='THETA5'>0.0000000000000000</nm:col>
<nm:col nm:cname='THETA6'>0.0000000000000000</nm:col>
<nm:col nm:cname='OMEGA(1,1)'>0.0000000000000000</nm:col>
<nm:col nm:cname='OMEGA(1,2)'>0.0000000000000000</nm:col>
<nm:col nm:cname='OMEGA(1,3)'>0.0000000000000000</nm:col>
<nm:col nm:cname='OMEGA(1,4)'>0.0000000000000000</nm:col>
<nm:col nm:cname='OMEGA(1,5)'>0.0000000000000000</nm:col>
<nm:col nm:cname='OMEGA(2,2)'>0.0000000000000000</nm:col>
<nm:col nm:cname='OMEGA(2,3)'>0.0000000000000000</nm:col>
<nm:col nm:cname='OMEGA(2,4)'>0.0000000000000000</nm:col>
<nm:col nm:cname='OMEGA(2,5)'>0.0000000000000000</nm:col>
<nm:col nm:cname='OMEGA(3,3)'>0.0000000000000000</nm:col>
<nm:col nm:cname='OMEGA(3,4)'>0.0000000000000000</nm:col>
<nm:col nm:cname='OMEGA(3,5)'>0.0000000000000000</nm:col>
<nm:col nm:cname='OMEGA(4,4)'>0.0000000000000000</nm:col>
<nm:col nm:cname='OMEGA(4,5)'>0.0000000000000000</nm:col>
</nm:row>
<nm:row nm:rname='OMEGA(5,5)'>
<nm:col nm:cname='THETA1'>-8890.0861598826523</nm:col>
<nm:col nm:cname='THETA2'>1379.3398190615621</nm:col>
<nm:col nm:cname='THETA3'>-9657.6810184942315</nm:col>
<nm:col nm:cname='THETA4'>2437.9703897272939</nm:col>
<nm:col nm:cname='THETA5'>8.3339314506559692</nm:col>
<nm:col nm:cname='THETA6'>0.40683372911941296</nm:col>
<nm:col nm:cname='OMEGA(1,1)'>-30.189007180451551</nm:col>
<nm:col nm:cname='OMEGA(1,2)'>0.0000000000000000</nm:col>
<nm:col nm:cname='OMEGA(1,3)'>0.0000000000000000</nm:col>
<nm:col nm:cname='OMEGA(1,4)'>0.0000000000000000</nm:col>
<nm:col nm:cname='OMEGA(1,5)'>0.0000000000000000</nm:col>
<nm:col nm:cname='OMEGA(2,2)'>2.9872673396778016</nm:col>
<nm:col nm:cname='OMEGA(2,3)'>0.0000000000000000</nm:col>
<nm:col nm:cname='OMEGA(2,4)'>0.0000000000000000</nm:col>
<nm:col nm:cname='OMEGA(2,5)'>0.0000000000000000</nm:col>
<nm:col nm:cname='OMEGA(3,3)'>-26.475058762480305</nm:col>
<nm:col nm:cname='OMEGA(3,4)'>0.0000000000000000</nm:col>
<nm:col nm:cname='OMEGA(3,5)'>0.0000000000000000</nm:col>
<nm:col nm:cname='OMEGA(4,4)'>1.3281300892656325</nm:col>
<nm:col nm:cname='OMEGA(4,5)'>0.0000000000000000</nm:col>
<nm:col nm:cname='OMEGA(5,5)'>1391.0177985073476</nm:col>
</nm:row>
<nm:row nm:rname='SIGMA(1,1)'>
<nm:col nm:cname='THETA1'>0.0000000000000000</nm:col>
<nm:col nm:cname='THETA2'>0.0000000000000000</nm:col>
<nm:col nm:cname='THETA3'>0.0000000000000000</nm:col>
<nm:col nm:cname='THETA4'>0.0000000000000000</nm:col>
<nm:col nm:cname='THETA5'>0.0000000000000000</nm:col>
<nm:col nm:cname='THETA6'>0.0000000000000000</nm:col>
<nm:col nm:cname='OMEGA(1,1)'>0.0000000000000000</nm:col>
<nm:col nm:cname='OMEGA(1,2)'>0.0000000000000000</nm:col>
<nm:col nm:cname='OMEGA(1,3)'>0.0000000000000000</nm:col>
<nm:col nm:cname='OMEGA(1,4)'>0.0000000000000000</nm:col>
<nm:col nm:cname='OMEGA(1,5)'>0.0000000000000000</nm:col>
<nm:col nm:cname='OMEGA(2,2)'>0.0000000000000000</nm:col>
<nm:col nm:cname='OMEGA(2,3)'>0.0000000000000000</nm:col>
<nm:col nm:cname='OMEGA(2,4)'>0.0000000000000000</nm:col>
<nm:col nm:cname='OMEGA(2,5)'>0.0000000000000000</nm:col>
<nm:col nm:cname='OMEGA(3,3)'>0.0000000000000000</nm:col>
<nm:col nm:cname='OMEGA(3,4)'>0.0000000000000000</nm:col>
<nm:col nm:cname='OMEGA(3,5)'>0.0000000000000000</nm:col>
<nm:col nm:cname='OMEGA(4,4)'>0.0000000000000000</nm:col>
<nm:col nm:cname='OMEGA(4,5)'>0.0000000000000000</nm:col>
<nm:col nm:cname='OMEGA(5,5)'>0.0000000000000000</nm:col>
<nm:col nm:cname='SIGMA(1,1)'>0.0000000000000000</nm:col>
</nm:row>
</nm:invcovariance>
</nm:estimation>
<nm:post_process_times>
<nm:post_elapsed_time>0.36</nm:post_elapsed_time>
<nm:finaloutput_elapsed_time>6.77</nm:finaloutput_elapsed_time>
</nm:post_process_times>
</nm:problem>
</nm:nonmem>
<nm:stop_datetime>2022-06-14T15:56:22.885</nm:stop_datetime>
<nm:total_cputime>109.234</nm:total_cputime>
</nm:output>
