# Supplementary material for: Predicting overall survival from tumor dynamics metrics using parametric statistical and machine learning models: application to patients with RET-altered solid tumors
Source: Front Artif Intell. 2024 Jun 11;7:1412865. doi: 10.3389/frai.2024.1412865 (PMC11196751; doi:10.3389/frai.2024.1412865)
Supplement: Supplementary file 1 [file Data_Sheet_1.zip › Data Sheet 1/SupplementaryCode_TGIOS_PMx_ML_Pralsetinib/TGIOSML/MTC_ML_results.csv]

Time	CIL	CIM	CIH
0	1.0	1.0	1.0
5	1.0	1.0	1.0
10	0.9955357142857146	1.0	1.0
15	0.9910714285714287	1.0	1.0
20	0.9910714285714287	1.0	1.0
25	0.9866071428571428	1.0	1.0
30	0.9866071428571428	0.9955357142857146	1.0
35	0.9866071428571428	0.9955357142857146	1.0
40	0.9821428571428579	0.9955357142857146	1.0
45	0.9821428571428579	0.9955357142857146	1.0
50	0.9776785714285718	0.9910714285714287	1.0
55	0.9732142857142858	0.9910714285714287	1.0
60	0.9732142857142858	0.9910714285714287	1.0
65	0.9731534090909087	0.9910313901345287	1.0
70	0.97280224100382	0.9866071428571428	1.0
75	0.9681569803953692	0.9865459882583169	1.0
80	0.9641388486244111	0.9864638753047822	1.0
85	0.9639481432488918	0.9820819792616737	0.9955357142857146
90	0.9548185146622742	0.9775372528927964	0.9954960004847896
95	0.9505760910535528	0.977240584679208	0.9954954954954953
100	0.9493660881014246	0.972956557639494	0.991179435483871
105	0.9460309182121783	0.972822321937294	0.9910518219111971
110	0.9444535479093391	0.9684418963345536	0.9909690598123131
115	0.9410924766724098	0.968207914353337	0.9909290164534807
120	0.9372205303611667	0.9642440885687094	0.9907609575038265
125	0.936347709118738	0.9635341694599879	0.9865062861946684
130	0.9351242745237598	0.9629801370088542	0.9864418721141106
135	0.9306578498130464	0.9590297651869033	0.98596352685197
140	0.9271210777695756	0.958773367564475	0.9820226275994275
145	0.9263287896630635	0.9550986346799293	0.981896357172526
150	0.9255659675287153	0.9548166551585348	0.9818240853904683
155	0.9232085559781016	0.9545220697903969	0.9817930294600692
160	0.923034315947993	0.9543325965047962	0.9817803644941132
165	0.9221001000515652	0.9537469060163922	0.9812778465828798
170	0.9206144009551972	0.9506508503902987	0.9810549585816437
175	0.9158387562817225	0.9486543181757551	0.9769873411629796
180	0.9130876426770334	0.9457147950820342	0.9768885367791733
185	0.9117034007457997	0.945130009230378	0.97286527963703
190	0.9081279035668938	0.9442972999803623	0.9726629550084936
195	0.9078959786208587	0.9413838598814507	0.9725619848478039
200	0.9003551151496623	0.9367387261703237	0.9682081585035991
205	0.8984477370422685	0.935783824303965	0.9677840544566759
210	0.897098336131209	0.9352054023213634	0.967419201907281
215	0.8958749945356488	0.9347580570294499	0.9671429686537539
220	0.8929680353380308	0.9311539488158612	0.9634618015619539
225	0.8878290096616274	0.9293430698604817	0.9630752628876396
230	0.8877077267907951	0.9280879490225764	0.9626247750345347
235	0.8798767764765569	0.9204806887754154	0.958066636576263
240	0.8763174323294347	0.9172157419971882	0.9560698520268204
245	0.8760627347899809	0.916417902253943	0.9543483334250511
250	0.8737389713819274	0.9143578928457626	0.9526904958377398
255	0.8676523628691161	0.9104594300330278	0.9491175586007815
260	0.8672504843676884	0.9100994134233658	0.9491175586007815
265	0.8653326096605796	0.9070939455199217	0.9477907160443401
270	0.8534952028952482	0.9023639645939916	0.9456937010531752
275	0.8534952028952482	0.9018038794855054	0.9456937010531752
280	0.8534952028952482	0.9017108570219863	0.9456937010531752
285	0.8534952028952482	0.901361146032094	0.9444659030182634
290	0.8534952028952482	0.9005975725906372	0.9437712001787916
295	0.8492444269669931	0.9000159444436362	0.9434077666979506
300	0.8480279501924932	0.8994794392399283	0.9431079446633904
305	0.8479993373861427	0.8989914409438722	0.9427705211890091
310	0.8463447674702542	0.8960672459325987	0.9401875372545224
315	0.846059898777993	0.8959057857241897	0.9401875372545224
320	0.841657096584494	0.8949021339974432	0.9392758131021384
325	0.8394125366542005	0.8919502284800003	0.9370013605080775
330	0.8392245486057024	0.8916077475377913	0.9361984485733789
335	0.8372083917650203	0.8910658316900575	0.934118077830982
340	0.8370118441391271	0.8908775694610969	0.934118077830982
345	0.8360771572842594	0.8896570583277581	0.9336321793437113
350	0.8347132813083702	0.889388308773243	0.9332861735267276
355	0.832089546738396	0.8875167592335791	0.9310612858915435
360	0.8320717923989857	0.8872605318678963	0.930290024175494
365	0.8288759203928259	0.885160953397124	0.9287476891178792
370	0.8276324207033265	0.8839463080925393	0.9270178556678325
375	0.8268349946387454	0.8838300701650423	0.9270178556678325
380	0.8259360791193497	0.8828012722338008	0.9265007042365984
385	0.8251419123675883	0.8816695215126962	0.9240558404796781
390	0.8251374920614369	0.8812577440712306	0.9239655072785613
395	0.8189782324216024	0.8757695502327221	0.919870434445977
400	0.8179269530747931	0.8740229681070446	0.9198085444472384
405	0.8179269530747931	0.8737901981589218	0.9198085444472384
410	0.8102400187646378	0.8677258339108407	0.9158483463924628
415	0.8052491259557866	0.8633864320781295	0.9111146310208516
420	0.8041176188679084	0.8625568708972404	0.9101632651559278
425	0.8041176188679084	0.8607587298744952	0.9067913151921217
430	0.8003532626147154	0.8587606172767501	0.9067913151921217
435	0.7994949936616984	0.857471054498007	0.906413657851124
440	0.7944376604984476	0.8534865365047384	0.9038833794133528
445	0.7901811057060596	0.8520119238387172	0.9036123776876407
450	0.7901811057060596	0.8514692291676635	0.9033829333300716
455	0.7893562306098277	0.8507465765988013	0.9001461271179194
460	0.7879124443336118	0.8485217727292446	0.8990556567556913
465	0.7865533056178137	0.8471987362651012	0.8980716727591849
470	0.7825187017712131	0.8436034197175608	0.8966387962870723
475	0.7819005619912825	0.8417077222133056	0.8960347025103714
480	0.7796157576472551	0.8400529050751863	0.8941849154440346
485	0.7786916568057728	0.8391029503931036	0.8932133658797553
490	0.7752862611651241	0.8373132587920318	0.8919824515583923
495	0.7679292066140905	0.8329278292532547	0.891788359946232
500	0.7641448398111578	0.831216464156154	0.888530727129058
505	0.7633117784467687	0.8293899680162303	0.8873072920014277
510	0.7633117784467687	0.8292056118031679	0.8863841270992008
515	0.7627871912694473	0.8282694790960601	0.8842474771944526
520	0.7613486012847586	0.8268862602098122	0.8825664262419336
525	0.7588628825357505	0.8258091454821767	0.8825664262419336
530	0.7588628825357505	0.8258091454821767	0.8825664262419336
535	0.7571588674971329	0.8247263663263656	0.8807094098888284
540	0.7550213973279698	0.8212478271088299	0.8766870252145383
545	0.7541816326354222	0.8200340322293058	0.8754316206131689
550	0.7541816326354222	0.8197877528187631	0.8748773521387716
555	0.7463221095033151	0.8155608450500944	0.8717885815769533
560	0.7434619131278305	0.814739869453696	0.8705204278281194
565	0.7434619131278305	0.8138852005875254	0.8703087273164016
570	0.7422189152329863	0.8129257612172298	0.8698537320337533
575	0.7416615765001943	0.8118530391195111	0.8695393948452107
580	0.7414281202896355	0.8112740215370459	0.8677084002509046
585	0.7373624131229245	0.8081581458990441	0.8653470244348411
590	0.735497787705319	0.8065945902336907	0.8644238418497772
595	0.7299632168319389	0.8011778322099328	0.8625972627913404
600	0.7271002109245243	0.7995076153258949	0.86086290796578
605	0.7257133158971023	0.7952303112321525	0.857241426540393
610	0.7201903815652566	0.7932841511043123	0.8563567947753591
615	0.7186054224457906	0.7918408555961137	0.8555951402348599
620	0.7186054224457906	0.7918408555961137	0.8555951402348599
625	0.7180069253329039	0.7910734012277472	0.852298620573536
630	0.7099074611914125	0.7865549551307218	0.8501749715485027
635	0.7089564784182859	0.7846870160276911	0.8501749182967756
640	0.7078911491836728	0.7818148879684663	0.8463175050371801
645	0.7078911491836728	0.7818148879684663	0.8463175050371801
650	0.7078787758151923	0.781711521447549	0.8463175050371801
655	0.7020984515381263	0.7797479288204825	0.8457925242332802
660	0.699122090980482	0.7766023669871649	0.844968494628679
665	0.6858958226066247	0.769051220373806	0.8366923242562755
670	0.6831344530943985	0.7627453452126416	0.8347739873376213
675	0.6801025357870506	0.7613784652953046	0.8343428169293363
680	0.6792447477132666	0.7611392226274951	0.8343428169293363
685	0.6768825827353422	0.7597298176708921	0.8340973106666579
690	0.671399180098805	0.7573781770796694	0.8304021132038879
695	0.6703601997674637	0.7566233743047056	0.8299297823253163
700	0.6673064267710007	0.7546804956023564	0.8281640025669311
705	0.6666008246384083	0.7545918704933334	0.8281640025669311
710	0.6618375723135844	0.74911097225053	0.8213773231416072
715	0.6618375723135844	0.7480364867222442	0.8199034692219545
720	0.6618375723135844	0.747920679793127	0.8199034692219545
725	0.6573371721143753	0.7437889047390907	0.8169532135358947
730	0.6561587928576632	0.7428266532513278	0.8156253868966004
735	0.6561587928576632	0.7422886312282062	0.8143950439518183
740	0.6521428359346503	0.7407540353517731	0.8134344393023852
745	0.6521357875979584	0.7401841627807076	0.8118310154859177
750	0.6492436566193053	0.7372730037519701	0.8084478829526935
755	0.6492436566193053	0.737226744367917	0.8084478829526935
760	0.6487545025795995	0.7359044676713955	0.8074814038201763
765	0.634021491569716	0.7245565786580257	0.7984320242011784
770	0.6322150395939914	0.7239768800127154	0.7980121522939596
775	0.6322150395939914	0.723236012620858	0.7980015530305563
780	0.6308758270113707	0.7224308872438379	0.7980015530305563
785	0.6308758270113707	0.7201766102026662	0.7977839620439123
790	0.6273860706182719	0.7181043369621406	0.7967655906265897
795	0.6228772091970303	0.7155863375952056	0.7935924481707496
800	0.6211924351124708	0.7126969543942365	0.7913429925602262
805	0.6182919450598423	0.7119441639712125	0.7889992818214072
810	0.6091309577490415	0.7031354424346246	0.7819135566955305
815	0.6030319269343978	0.700432450141127	0.7785003745988739
820	0.6018056430267561	0.6979635793227512	0.7775549635388853
825	0.5987405690267364	0.6952069359254448	0.7753107422143326
830	0.5987405690267364	0.6952069359254448	0.7753107422143326
835	0.5987405690267364	0.6950183754313297	0.7753107422143326
840	0.5924932317916434	0.6917364387173177	0.7714710905239673
845	0.5924500281267214	0.6915493052670552	0.7711427456312782
850	0.5917361434142433	0.6910460038005699	0.7691834099495037
855	0.5911228171780426	0.6901915225096782	0.7691834099495037
860	0.5906819196990954	0.6892283446437799	0.7691834099495037
865	0.5881232191490378	0.6881634740614919	0.7660510072223904
870	0.5881179511107866	0.6877043932116351	0.7660510072223904
875	0.5863765615311385	0.6847741756745747	0.7620606219028376
880	0.5863765615311385	0.6843310702092703	0.7620606219028376
885	0.5863765615311385	0.6843310702092703	0.7620606219028376
890	0.5863765615311385	0.6843310702092703	0.7620606219028376
895	0.5853609825359419	0.6835879703500334	0.7617001331450399
900	0.5853609825359419	0.6835879703500334	0.7617001331450399
905	0.5847254757247579	0.682491657587177	0.7610011499558319
910	0.5844565689114051	0.6810292938549707	0.7593082112943025
915	0.5844565689114051	0.6810292938549707	0.7593082112943025
920	0.5812139599706839	0.6801838796225685	0.7578870994509628
925	0.5800326588810795	0.6775687281985431	0.7554972719689691
930	0.5798836676683626	0.6775412496114007	0.7554972719689691
935	0.5798836676683626	0.6771043999446218	0.7546016495521206
940	0.5761632537643366	0.6739456279281951	0.7537458807838298
945	0.5761632537643366	0.6739456279281951	0.7537458807838298
950	0.5761632537643366	0.6739456279281951	0.7537458807838298
955	0.5735575362203593	0.6734240842202224	0.7537458807838298
960	0.5690149746367235	0.6688535108872189	0.7483953450561733
965	0.5690149746367235	0.6681791336372873	0.7475259021865052
970	0.5670340198763308	0.6667969305891592	0.7467378586914362
975	0.5629870114934542	0.66418162849632	0.7460515735770727
980	0.562973782835704	0.6636405779794932	0.7460515735770727
985	0.5626101364614394	0.66153639996534	0.7441852889019569
990	0.5526656758513248	0.6530682039175582	0.7372670504824097
995	0.5526656758513248	0.6521347899441469	0.7372670504824097
1000	0.5475219907050406	0.6498778113024465	0.7363634367268534
1005	0.545894617358882	0.6457219933018266	0.7301330629692471
1010	0.5417610050622435	0.6396880783397776	0.7267417341517634
1015	0.5394685268946956	0.6394360333939519	0.7267417341517634
1020	0.5394685268946956	0.6394360333939519	0.7267417341517634
1025	0.5379574073550031	0.6391538966129253	0.7267417341517634
1030	0.5379574073550031	0.6391538966129253	0.7267417341517634
1035	0.5351762012252975	0.6362013139375831	0.7213278788436018
1040	0.5344976855565189	0.634210875607871	0.7155301243094863
1045	0.5307841121827003	0.6321090473258899	0.7138741031701681
1050	0.5297871141415115	0.6306694076788761	0.7131308061930131
1055	0.5226715783497166	0.6250851290405981	0.7112910371143498
1060	0.5211779785754941	0.6237988045161745	0.7100553337705862
1065	0.5156030425775041	0.6187635345365622	0.7088709030341332
1070	0.5156030425775041	0.6174028109601521	0.7088222699151766
1075	0.5156030425775041	0.6174028109601521	0.7088222699151766
1080	0.4999132809783797	0.6116431658428845	0.698763688210276
1085	0.4999132809783797	0.6116156600188423	0.698763688210276
1090	0.4999132809783797	0.6116156600188423	0.698763688210276
1095	0.4999132809783797	0.6108231182569197	0.698763688210276
1100	0.4999132809783797	0.6104315651099732	0.698763688210276
1105	0.4999132809783797	0.6104315651099732	0.698763688210276
1110	0.49872947732008227	0.6103075030466699	0.698763688210276
1115	0.49872947732008227	0.6097888738705408	0.698763688210276
1120	0.49872947732008227	0.6094303670677352	0.698763688210276
1125	0.49779562689640344	0.6083331573286735	0.6978658270218355
1130	0.49779562689640344	0.6082897038461937	0.6978658270218355
1135	0.49779562689640344	0.6082897038461937	0.6978658270218355
1140	0.4977824444370159	0.6069473016666469	0.6978658270218355
1145	0.4977824444370159	0.6069473016666469	0.6978658270218355
1150	0.4916332766040304	0.6040990011405474	0.6958185920560923
1155	0.4916332766040304	0.6033713752329477	0.694311458783284
1160	0.4916332766040304	0.6033713752329477	0.694311458783284
1165	0.49093391823380833	0.6004989164355513	0.6913418258897258
1170	0.49062545050488815	0.5981692375222056	0.6911355688416838
1175	0.48045791408572647	0.5918095150872882	0.6811374610696566
1180	0.48031330563809893	0.5898684186757581	0.6803759326978054
1185	0.48031330563809893	0.5897862736454563	0.6803759326978054
1190	0.4757731226463505	0.5849544128356801	0.6750515317384398
1195	0.4757731226463505	0.5845791964422298	0.6730473569351985
1200	0.4727252110483611	0.5828543286316648	0.6722255266931602
1205	0.4720523435773898	0.5820568336767695	0.6718965734645692
1210	0.4720523435773898	0.5820568336767695	0.6718965734645692
1215	0.46754966382725444	0.5798825416189839	0.6686392294804117
1220	0.46754966382725444	0.5798825416189839	0.6686392294804117
1225	0.46754966382725444	0.5795131327137166	0.6686392294804117
1230	0.46754966382725444	0.5795131327137166	0.6686392294804117
1235	0.46754966382725444	0.5791815580436153	0.6686392294804117
1240	0.46754966382725444	0.5791815580436153	0.6686392294804117
1245	0.46754966382725444	0.5791815580436153	0.6686392294804117
1250	0.46726393627495516	0.5765918184146699	0.6686392294804117
1255	0.46726393627495516	0.5765918184146699	0.6686392294804117
1260	0.4656766087565299	0.5746033345450126	0.6676845723742739
1265	0.4656766087565299	0.5745765249829107	0.6676845723742739
1270	0.455706406310292	0.5689366614951523	0.6650843168894797
1275	0.455706406310292	0.5685647229906745	0.6650843168894797
1280	0.45538563992446557	0.5658972540103069	0.6633139439454181
1285	0.44041085579297584	0.5598545971326145	0.6598831237510978
1290	0.4374842718069278	0.5593730253890606	0.6593952509267186
1295	0.4374842718069278	0.5587573433748496	0.6593952509267186
1300	0.4369368148787021	0.5586345639290113	0.6593952509267186
1305	0.4369368148787021	0.5586345639290113	0.6593952509267186
1310	0.4369368148787021	0.5586345639290113	0.6593952509267186
1315	0.4343207155975879	0.5556744259357156	0.656391278503727
1320	0.4343207155975879	0.5556744259357156	0.656391278503727
1325	0.43415278557924125	0.5548621174627744	0.656391278503727
1330	0.4325685630277389	0.5524208808531312	0.6553211977871395
1335	0.43225717225077603	0.5521419181350357	0.6548254870476279
1340	0.43225717225077603	0.5521419181350357	0.6548254870476279
1345	0.4296435583211206	0.5512442762784904	0.6548053385947793
1350	0.4296435583211206	0.5512442762784904	0.6548053385947793
1355	0.4296435583211206	0.5512442762784904	0.6548053385947793
1360	0.42907915459430435	0.5481083341260558	0.6515453329096166
1365	0.42907915459430435	0.5481083341260558	0.6515453329096166
1370	0.42907915459430435	0.5481083341260558	0.6515453329096166
1375	0.42907915459430435	0.546481003482647	0.649558086813063
1380	0.4231946081915301	0.5444040220606102	0.6466000879616832
1385	0.4231946081915301	0.5444040220606102	0.6466000879616832
1390	0.4231946081915301	0.5444040220606102	0.6466000879616832
1395	0.4231946081915301	0.5444040220606102	0.6466000879616832
1400	0.4231946081915301	0.5444040220606102	0.6466000879616832
1405	0.4231946081915301	0.5444040220606102	0.6466000879616832
1410	0.4231774457651763	0.5428953571817577	0.6446974874653012
1415	0.4231774457651763	0.5428953571817577	0.6426874693185585
1420	0.4231774457651763	0.5428953571817577	0.6426874693185585
1425	0.4231774457651763	0.5428953571817577	0.6426874693185585
1430	0.4231774457651763	0.5412962100195013	0.6418964984726623
1435	0.41487795544763134	0.533407931410027	0.636901134973528
1440	0.41487795544763134	0.533407931410027	0.636901134973528
1445	0.41487795544763134	0.533407931410027	0.636901134973528
1450	0.41487795544763134	0.533407931410027	0.636901134973528
1455	0.41487795544763134	0.533407931410027	0.636901134973528
1460	0.41487795544763134	0.533407931410027	0.636901134973528
1465	0.41487795544763134	0.533407931410027	0.636901134973528
1470	0.41487795544763134	0.533407931410027	0.636901134973528
1475	0.41487795544763134	0.533407931410027	0.636901134973528
1480	0.414243170269901	0.5298643769945861	0.6356426448463706
1485	0.414243170269901	0.5298643769945861	0.6356426448463706
1490	0.40771673423647403	0.5249353487064274	0.6355189512577576
1495	0.40771673423647403	0.5249353487064274	0.6355189512577576
1500	0.40696416378023514	0.5235903106961117	0.6323239711370601
1505	0.40696416378023514	0.5235903106961117	0.6323239711370601
1510	0.40696416378023514	0.5235903106961117	0.6323239711370601
1515	0.40568623260338543	0.5226917495024469	0.6323239711370601
1520	0.40568623260338543	0.5226917495024469	0.6323239711370601
1525	0.40568623260338543	0.5225490176900317	0.6323239711370601
1530	0.3206925788665006	0.47260574258636434	0.6140997345755344
1535	0.28862947151639856	0.4485008569649468	0.6023738053409625
1540	0.28862947151639856	0.4485008569649468	0.6023738053409625
1545	0.28862947151639856	0.4485008569649468	0.6023738053409625
1550	0.28862947151639856	0.4485008569649468	0.6023738053409625
1555	0.28862947151639856	0.4485008569649468	0.6023738053409625
1560	0.28862947151639856	0.4485008569649468	0.6023738053409625
1565	0.28862947151639856	0.4485008569649468	0.6023738053409625
1570	0.28862947151639856	0.4485008569649468	0.6023738053409625
1575	0.28862947151639856	0.4485008569649468	0.6023738053409625
1580	0.28862947151639856	0.4485008569649468	0.6023738053409625
1585	0.28862947151639856	0.4485008569649468	0.6023738053409625
1590	0.28862947151639856	0.4485008569649468	0.6023738053409625
1595	0.2885433070048475	0.44845199233247246	0.6023738053409625
1600	0.2885433070048475	0.44845199233247246	0.6023738053409625
1605	0.2885433070048475	0.44845199233247246	0.6023738053409625
1610	0.2885433070048475	0.44845199233247246	0.6023738053409625
1615	0.2885433070048475	0.44845199233247246	0.6023738053409625
1620	0.2885433070048475	0.44845199233247246	0.6023738053409625
1625	0.2885433070048475	0.44845199233247246	0.6023738053409625
1630	0.2885433070048475	0.44845199233247246	0.6023738053409625
1635	0.2885433070048475	0.44845199233247246	0.6023738053409625
1640	0.2885433070048475	0.44845199233247246	0.6023738053409625
1645	0.2885433070048475	0.44845199233247246	0.6023738053409625
1650	0.2885433070048475	0.44845199233247246	0.6023738053409625
1655	0.2885433070048475	0.44845199233247246	0.6023738053409625
1660	0.2885433070048475	0.44845199233247246	0.6023738053409625
1665	0.2885433070048475	0.44845199233247246	0.6023738053409625
1670	0.2885433070048475	0.44845199233247246	0.6023738053409625
1675	0.2885433070048475	0.44845199233247246	0.6023738053409625
1680	0.2885433070048475	0.44845199233247246	0.6023738053409625
1685	0.2885433070048475	0.44845199233247246	0.6023738053409625
1690	0.2885433070048475	0.44845199233247246	0.6023738053409625
1695	0.2885433070048475	0.44845199233247246	0.6023738053409625
1700	0.2885433070048475	0.44845199233247246	0.6023738053409625
1705	0.2885433070048475	0.44845199233247246	0.6023738053409625
1710	0.2885433070048475	0.44845199233247246	0.6023738053409625
1715	0.2885433070048475	0.44845199233247246	0.6023738053409625
1720	0.2885433070048475	0.44845199233247246	0.6023738053409625
1725	0.2885433070048475	0.44845199233247246	0.6023738053409625
1730	0.2885433070048475	0.44845199233247246	0.6023738053409625
1735	0.2885433070048475	0.44845199233247246	0.6023738053409625
1740	0.2885433070048475	0.44845199233247246	0.6023738053409625
1745	0.2885433070048475	0.44845199233247246	0.6023738053409625
1750	0.2885433070048475	0.44845199233247246	0.6023738053409625
1755	0.2885433070048475	0.44845199233247246	0.6023738053409625
1760	0.2885433070048475	0.44845199233247246	0.6023738053409625
1765	0.2885433070048475	0.44845199233247246	0.6023738053409625
1770	0.2885433070048475	0.44845199233247246	0.6023738053409625
1775	0.2885433070048475	0.44845199233247246	0.6023738053409625
1780	0.2885433070048475	0.44845199233247246	0.6023738053409625
1785	0.2885433070048475	0.44845199233247246	0.6023738053409625
1790	0.2885433070048475	0.44845199233247246	0.6023738053409625
1795	0.2885433070048475	0.44845199233247246	0.6023738053409625
1800	0.2885433070048475	0.44845199233247246	0.6023738053409625
1805	0.2885433070048475	0.44845199233247246	0.6023738053409625
1810	0.2885433070048475	0.44845199233247246	0.6023738053409625
1815	0.2885433070048475	0.44845199233247246	0.6023738053409625
1820	0.2885433070048475	0.44845199233247246	0.6023738053409625
1825	0.2885433070048475	0.44845199233247246	0.6023738053409625
1830	0.2885433070048475	0.44845199233247246	0.6023738053409625
1835	0.2885433070048475	0.44845199233247246	0.6023738053409625
1840	0.2885433070048475	0.44845199233247246	0.6023738053409625
1845	0.2885433070048475	0.44845199233247246	0.6023738053409625
1850	0.2885433070048475	0.44845199233247246	0.6023738053409625
1855	0.2885433070048475	0.44845199233247246	0.6023738053409625
1860	0.2885433070048475	0.44845199233247246	0.6023738053409625
1865	0.2885433070048475	0.44845199233247246	0.6023738053409625
1870	0.2885433070048475	0.44845199233247246	0.6023738053409625
1875	0.2885433070048475	0.44845199233247246	0.6023738053409625
1880	0.2885433070048475	0.44845199233247246	0.6023738053409625
1885	0.2885433070048475	0.44845199233247246	0.6023738053409625
1890	0.2885433070048475	0.44845199233247246	0.6023738053409625
1895	0.2885433070048475	0.44845199233247246	0.6023738053409625
1900	0.2885433070048475	0.44845199233247246	0.6023738053409625
1905	0.2885433070048475	0.44845199233247246	0.6023738053409625
1910	0.2885433070048475	0.44845199233247246	0.6023738053409625
1915	0.2885433070048475	0.44845199233247246	0.6023738053409625
1920	0.2885433070048475	0.44845199233247246	0.6023738053409625
1925	0.2885433070048475	0.44845199233247246	0.6023738053409625
1930	0.2885433070048475	0.44845199233247246	0.6023738053409625
1935	0.2885433070048475	0.44845199233247246	0.6023738053409625
1940	0.2885433070048475	0.44845199233247246	0.6023738053409625
1945	0.2885433070048475	0.44845199233247246	0.6023738053409625
1950	0.2885433070048475	0.44845199233247246	0.6023738053409625
1955	0.2885433070048475	0.44845199233247246	0.6023738053409625
1960	0.2885433070048475	0.44845199233247246	0.6023738053409625
1965	0.2885433070048475	0.44845199233247246	0.6023738053409625
1970	0.2885433070048475	0.44845199233247246	0.6023738053409625
1975	0.2885433070048475	0.44845199233247246	0.6023738053409625
1980	0.2885433070048475	0.44845199233247246	0.6023738053409625
1985	0.2885433070048475	0.44845199233247246	0.6023738053409625
1990	0.2885433070048475	0.44845199233247246	0.6023738053409625
1995	0.2885433070048475	0.44845199233247246	0.6023738053409625
