# Supplementary material for: Predicting overall survival from tumor dynamics metrics using parametric statistical and machine learning models: application to patients with RET-altered solid tumors
Source: Front Artif Intell. 2024 Jun 11;7:1412865. doi: 10.3389/frai.2024.1412865 (PMC11196751; doi:10.3389/frai.2024.1412865)
Supplement: Supplementary file 1 [file Data_Sheet_1.zip › Data Sheet 1/SupplementaryCode_TGIOS_PMx_ML_Pralsetinib/TGIOSML/NSCLC_ML_results.csv]

Time	CIL	CIM	CIH
0	1.0	1.0	1.0
5	0.9968051118210867	1.0	1.0
10	0.9936102236421726	1.0	1.0
15	0.9872204472843458	0.9968051118210867	1.0
20	0.9840255591054311	0.9936102236421726	1.0
25	0.9808306709265175	0.9904153354632593	1.0
30	0.9744408945686905	0.9904153354632593	1.0
35	0.9744408945686905	0.9872204472843458	0.9968051118210867
40	0.9712460063897768	0.9840255591054311	0.9968051118210867
45	0.9648562300319492	0.9840255591054311	0.9968051118210867
50	0.9616613418530351	0.977635782747604	0.9936102236421726
55	0.9584347163743312	0.9776148326611847	0.9904153354632593
60	0.9520229377420235	0.9712460063897768	0.9872204472843458
65	0.9488386687260646	0.9712146839566494	0.9872204472843458
70	0.9454753733073259	0.9679446077359468	0.9840048802175417
75	0.9392320205465545	0.9646648366242607	0.9807995127744511
80	0.9359081214323474	0.9614455158044493	0.9806738689008834
85	0.9324940275772695	0.9579691139372937	0.9775114136321652
90	0.9262088364323019	0.9546596000600898	0.9743346855194289
95	0.9196858818013713	0.9484662676441249	0.9711305297213156
100	0.9163520066677543	0.9453007176596377	0.9679006816169071
105	0.9133099798859753	0.9421561937135061	0.9675730053080396
110	0.9067518928021858	0.9380225699116558	0.9614254545742862
115	0.8997194185146049	0.9323516695642428	0.9580616912322177
120	0.8962401023625176	0.928893647920465	0.9551762196884177
125	0.8959175550621562	0.9258474696379946	0.9546110007971127
130	0.8914035109915969	0.9225556584299373	0.9514481903182974
135	0.8858866273903774	0.9190080832572585	0.9479782267497707
140	0.8825314700383995	0.9157626635945423	0.9452794098136899
145	0.875902153613179	0.9123652910751986	0.941646209513361
150	0.8724191341726724	0.908860113715364	0.9384425310243878
155	0.8696212266743031	0.9057476972922973	0.9378323595296773
160	0.8631476305117074	0.9014201362604268	0.9341600505515173
165	0.858770871582846	0.897318233536345	0.9313944686360514
170	0.8554475954463546	0.8942092610421621	0.9276874405365938
175	0.8504303701853502	0.8904436143296329	0.9246397946495101
180	0.8488059460274884	0.8885903267127238	0.9238790343912913
185	0.8400221154731466	0.8823309284835735	0.9179112991046199
190	0.8347894718663229	0.8770653178621076	0.9142727970231848
195	0.8319939515915167	0.8737415250119162	0.9116885843999554
200	0.8245534717594595	0.8664462222578015	0.905825541258912
205	0.8215155906032579	0.8628759555846613	0.9033475149906551
210	0.8177506283980874	0.8606302001618131	0.9013059195331505
215	0.8126380416199551	0.8571899940711893	0.8975512646601418
220	0.8062577767802981	0.8517924944044061	0.8939134663376362
225	0.8029983751072047	0.8488334433904166	0.8920443429193101
230	0.797065033667709	0.8450332922243255	0.8891561963319454
235	0.7898947581582252	0.8398887720107555	0.8852730096098699
240	0.7839959418452664	0.8338064939269122	0.8773794096705081
245	0.7798692633375847	0.8307103460908996	0.8757697999157583
250	0.7787726914091753	0.827358829288761	0.8728244205678498
255	0.767662080910122	0.8205214936767669	0.8675533862449769
260	0.7667448889541715	0.8181999496384982	0.8643266036207821
265	0.7604113623618345	0.8128515648790554	0.8604336388008241
270	0.7547908940709753	0.8069490862125248	0.8562308757571848
275	0.7516394617559878	0.804683050981363	0.8532817321110663
280	0.7510120299637356	0.8030491314585454	0.851082942757552
285	0.7463418212666777	0.8005190026511062	0.8500628029115588
290	0.7438628514963856	0.7976674914776269	0.8489467239348107
295	0.7391045430993624	0.7943497767236622	0.8445886670322856
300	0.732491383309231	0.7898539191151923	0.8401829705129596
305	0.7305015336923102	0.7875388547305135	0.8400110024728716
310	0.7281641454853388	0.7846995749891452	0.8370890582170163
315	0.7245401066121488	0.7817840868041896	0.8328089533425627
320	0.7203388199785516	0.7768154505579403	0.8297232472976342
325	0.7185688309562519	0.7753010003744183	0.8297232472976342
330	0.7150850451229305	0.7728373830998116	0.8296477626209554
335	0.7083249532637118	0.767993464890744	0.8254053808373558
340	0.7060070082097973	0.7646970828085122	0.818848980513179
345	0.6996285851944244	0.7581743866602519	0.8137954337080074
350	0.6978154157873808	0.7558611549010301	0.8113710873376372
355	0.6960546644297599	0.752243630832411	0.8087263750090925
360	0.6926051181859944	0.7500040443669342	0.8044710101667911
365	0.6898901935204811	0.7478737826684602	0.8022121544161225
370	0.6876685219211509	0.7433255673570646	0.7988573131404302
375	0.6841095196780858	0.7422296542750553	0.7984497482244373
380	0.6791382489464031	0.7383502246845705	0.7952006070450743
385	0.6773149518312216	0.7360822401660122	0.7925927006381555
390	0.6733321838788924	0.7333162803713177	0.7894527755225339
395	0.6694604759934805	0.7303505722627179	0.7892648957537102
400	0.6662672998672755	0.7285877254487213	0.7874794322813625
405	0.6639683409403683	0.7265874495036935	0.7849156982629887
410	0.6592869697744052	0.721114310530085	0.7804459535952831
415	0.6560806621325772	0.7179176073474929	0.7762793366875191
420	0.6549227485841864	0.7151621775874886	0.7718019886944348
425	0.6512746505846436	0.7133030556074398	0.7697662980196416
430	0.6472437710015737	0.7078905005925287	0.7647933000532594
435	0.6428086445973006	0.7041068363739549	0.7625253340148909
440	0.6373659969358256	0.6970918812106186	0.7577355568024761
445	0.6305307087903368	0.6936845980096474	0.7517404725591198
450	0.6284349412409719	0.6911530719681833	0.7501936599374291
455	0.62549215822277	0.6900805891570798	0.7491504658526137
460	0.6239057364427432	0.6889299540641465	0.746204152431062
465	0.6213574872654765	0.68612594771716	0.7433315463551711
470	0.6186440869290581	0.6830425664526147	0.741762799577245
475	0.617433259901068	0.6816756893651841	0.7396085695736399
480	0.6106589990055895	0.6771496904259522	0.73661197578812
485	0.6089822797326009	0.6750187979020905	0.7347003540577689
490	0.6066324538725111	0.6709169318907933	0.7304702829450785
495	0.604748330039579	0.6691319755469336	0.7294074840926559
500	0.6027079427251503	0.668011677277754	0.7273357899975833
505	0.5986261642839067	0.6650117508104314	0.7248281216658735
510	0.5945575857450355	0.6619232064012983	0.7234552063059537
515	0.5924589595023216	0.6603797367136299	0.7225070706750157
520	0.5885912924845644	0.6579280862956136	0.7199295066632795
525	0.5858519192545765	0.6552344067723537	0.7197375220198552
530	0.5858519192545765	0.6550124770602229	0.7170716346939905
535	0.5848002842799969	0.6533211350658041	0.7157374080314967
540	0.5828266768088054	0.6509643058243537	0.7148325340846426
545	0.5828265240822972	0.6506171764311444	0.7128511166086982
550	0.5822446425978447	0.6492374575096534	0.7128511166086982
555	0.5782722991233679	0.6464949988762002	0.7115153586183769
560	0.5753962605575483	0.6429134867137593	0.7071872631383063
565	0.5736431302485675	0.6415649368725759	0.7051424069095781
570	0.5728179527875108	0.639862879007308	0.7051424069095781
575	0.5724313268395184	0.638458470868462	0.7038095718603095
580	0.5670005558060494	0.6365943751712266	0.7025659208064228
585	0.5664816951858153	0.6347358287502001	0.7001718189722637
590	0.561332150761954	0.6317476487154601	0.6969658265550557
595	0.5610424986343064	0.6303464162929291	0.6951634612502233
600	0.5580638794583748	0.6281629485809249	0.6941818609122941
605	0.5571616288018896	0.6260286263952459	0.6907665559003091
610	0.5571616288018896	0.6257044224920095	0.6902696439055616
615	0.5544536404107958	0.6249808826327194	0.6902690111524546
620	0.5537276968251301	0.6241815391698468	0.6871750566755037
625	0.5535676629780059	0.6214024969151006	0.6863644445733237
630	0.5473377036598617	0.6165556256617464	0.6818218970413188
635	0.5431400110607686	0.6145082651446808	0.6806143556917755
640	0.5391767969961218	0.6125916644955784	0.6775313127628135
645	0.5382567689676409	0.6116063999615586	0.6764962805969289
650	0.5362342015071493	0.6093636942767968	0.6749890359097416
655	0.5287740275443185	0.6058895204859093	0.6715353152241804
660	0.5282609071440902	0.6038153969366256	0.6687591072183867
665	0.5236755248007879	0.6006276677345954	0.667062685082089
670	0.5208847355061381	0.5939510067086146	0.6632011703942068
675	0.518246219522596	0.5925543221164835	0.6600106475992328
680	0.5179521316376686	0.5902061886181018	0.6589008747452554
685	0.5163893378021487	0.5887409735672602	0.6579157994597375
690	0.5075863426002754	0.5837107969012494	0.6535735785276989
695	0.5060456948658919	0.5824027337589217	0.6534901956858027
700	0.5055602924127419	0.5808002464431439	0.6510201142303268
705	0.5048092134266162	0.5803789566492836	0.6510201142303268
710	0.4991396956602675	0.5760590912655763	0.6460853742141611
715	0.49523266627921786	0.5728021158522791	0.64185577484845
720	0.495001546597334	0.5718267112528899	0.6417807556032239
725	0.4934985276295453	0.569484847202099	0.6410802111690657
730	0.4909916648451046	0.5668771953946892	0.6375332219245597
735	0.48808243777583943	0.564593043227759	0.6365835169971904
740	0.4829074567427464	0.5611180877478252	0.6350285877127769
745	0.4829074567427464	0.560486669173301	0.6319424414526993
750	0.47912541801657194	0.5584940806495218	0.6313028585906472
755	0.47847631794391754	0.5562079534526747	0.6299763775918036
760	0.4747946736138442	0.5550221376356064	0.6279290447932815
765	0.47350709753193065	0.5496719390703073	0.624583455547361
770	0.46868623728492426	0.547131051362371	0.6196824298294485
775	0.4639543516246164	0.5464997858504528	0.6196824298294485
780	0.4639543516246164	0.5459520334134786	0.618962671443443
785	0.4581455906921869	0.5410976668785688	0.6152013824658049
790	0.4557966308425048	0.5369543207585201	0.6107369315142838
795	0.45123088731561795	0.5347719132091753	0.6080762656732365
800	0.44697375639490905	0.5315942057159296	0.6059753760274054
805	0.44411818364473654	0.5284418551259945	0.6044886232088555
810	0.43956338215062424	0.5235173994236648	0.6022110404420851
815	0.43956153042958823	0.5217516530880144	0.5984617748567219
820	0.43771537756026696	0.5215692520393255	0.5984617748567219
825	0.43239424862362985	0.5179844045336064	0.5958499651490696
830	0.43052909615226487	0.517647992612486	0.5952520262919576
835	0.43052909615226487	0.5155650483932595	0.5941063155000051
840	0.42872743861670753	0.5105659524710817	0.5896597407657693
845	0.42432205443266396	0.5088418468452036	0.5896597407657693
850	0.42339580734013005	0.5070144707874245	0.5891225445581102
855	0.4229331555361531	0.5059249740839683	0.585622767481127
860	0.42136088919431414	0.5046204632322757	0.5840511407587274
865	0.4196923168717055	0.5040479689210595	0.5835361054268171
870	0.4177756180612473	0.5033149136456068	0.5803109019069512
875	0.416015726730401	0.5000759463412887	0.5774150419447663
880	0.416015726730401	0.4998071273713221	0.5769774387549454
885	0.416015726730401	0.4990461607843075	0.576791238095912
890	0.41551302388531114	0.4984561814076234	0.576791238095912
895	0.41381118121616195	0.4956577882256579	0.5729456846029655
900	0.41323406694696324	0.49505189898438334	0.5729456846029655
905	0.41310056793332894	0.49431513273848265	0.5722141730507266
910	0.41048493800003366	0.4909312730194684	0.5690994371350352
915	0.41048493800003366	0.4909312730194684	0.5690994371350352
920	0.4080515722289134	0.4900926736619383	0.5682907168636238
925	0.40649708491549824	0.4874136724509144	0.5660160766347343
930	0.4050413690402962	0.4871787688430341	0.5660160766347343
935	0.4047675037440242	0.48575236746591594	0.5643082604462615
940	0.40119519586013186	0.48307232859571747	0.5622569299838791
945	0.40119519586013186	0.48226642924293167	0.5615634491936689
950	0.40119519586013186	0.48226642924293167	0.5615634491936689
955	0.40119519586013186	0.48188510506892746	0.561163839382884
960	0.4005237035892399	0.4802647166781938	0.5599326440942755
965	0.3984212322991556	0.47843631758828675	0.5563517085546866
970	0.39262420439369056	0.47489782135232284	0.5538263330608311
975	0.39144683824074805	0.4727281359402168	0.5512252153227575
980	0.39144683824074805	0.472438250973461	0.5512098729209385
985	0.3837178371217948	0.4667745683960205	0.5469361899275349
990	0.37847748482805355	0.4609899885517561	0.5399027646010587
995	0.3739034457228051	0.4594490920550729	0.538284398668583
1000	0.3734991958157992	0.4584033990957478	0.5382831160332499
1005	0.36873405038285784	0.4537227867094783	0.5342228351895347
1010	0.3618119940442882	0.4503869035219163	0.5266338178635609
1015	0.3618119940442882	0.4500919371389387	0.5266338178635609
1020	0.3618119940442882	0.4500509940068398	0.5266338178635609
1025	0.3600502478569784	0.4468882681541957	0.5246182824571648
1030	0.3600502478569784	0.44680887815963644	0.5246182824571648
1035	0.35511921745809516	0.4440189927043787	0.5223304608559577
1040	0.35511921745809516	0.4439652064276106	0.5198541089353923
1045	0.3538036717185741	0.4403568933692372	0.5191485471094427
1050	0.3505416472318187	0.4389683433285363	0.5191485471094427
1055	0.3473775303118251	0.43640350332082134	0.5149702236714808
1060	0.34659352262931237	0.4338120474465461	0.5125318240344802
1065	0.34070752053372133	0.4331158572455099	0.5121618679189941
1070	0.3393392223054949	0.4323784376278151	0.5121618679189941
1075	0.3393392223054949	0.4323784376278151	0.5121618679189941
1080	0.33298333766012683	0.42608696866000034	0.504486182240835
1085	0.33298333766012683	0.42608696866000034	0.504486182240835
1090	0.33298333766012683	0.42608696866000034	0.504486182240835
1095	0.3325863727015412	0.42576106208823106	0.5043142027621127
1100	0.3325863727015412	0.4254749120601171	0.5043142027621127
1105	0.3325863727015412	0.4254749120601171	0.5043142027621127
1110	0.3325863727015412	0.4246984524002925	0.5017048908712033
1115	0.332472642972391	0.424625663333594	0.5012279287641268
1120	0.3316323412846828	0.424625663333594	0.5012279287641268
1125	0.3296739457138767	0.42380061853349005	0.5005279093872413
1130	0.329625852199853	0.4233352691814626	0.5005279093872413
1135	0.329625852199853	0.4233352691814626	0.5005279093872413
1140	0.32876805729829894	0.4213236206016423	0.4986788611021116
1145	0.32876805729829894	0.41946054835693436	0.4986788611021116
1150	0.32319334248952436	0.41633205516549876	0.4972783572968475
1155	0.3199737021860065	0.41258363948374166	0.49411407600951096
1160	0.3172783339495869	0.4124930078272796	0.4924388281455023
1165	0.3159490107123315	0.40941294973955294	0.4869038554302421
1170	0.31546657072957435	0.4081854251735436	0.48650763464978974
1175	0.31230654710596445	0.4049401369070036	0.4822748897159995
1180	0.31110649692560016	0.40379994443552447	0.48172947045839953
1185	0.3092967371303914	0.4031559181970698	0.48107654120407506
1190	0.3081778211107938	0.40107360256915187	0.47869232023180325
1195	0.30744352015395743	0.4009377393241817	0.47761785138455587
1200	0.30744352015395743	0.40045990525029374	0.47761785138455587
1205	0.3059052608704922	0.3964631580835895	0.47630158349581997
1210	0.305609125692953	0.3962589073399905	0.47630158349581997
1215	0.30533636030976213	0.3950654396421971	0.4756474239627831
1220	0.30533636030976213	0.3950654396421971	0.4756474239627831
1225	0.30533636030976213	0.3946433191436304	0.4756474239627831
1230	0.30533636030976213	0.3941144096882431	0.4756474239627831
1235	0.30461617339713387	0.3941144096882431	0.4756474239627831
1240	0.30461617339713387	0.3941144096882431	0.4756474239627831
1245	0.30461617339713387	0.394110432501364	0.4756474239627831
1250	0.30461617339713387	0.3941009720168598	0.4756474239627831
1255	0.30461617339713387	0.3941009720168598	0.4756474239627831
1260	0.30461617339713387	0.39344098403851624	0.4738789432710763
1265	0.2996261727476002	0.3917989205763669	0.472623320155851
1270	0.29872183746666714	0.390034660427784	0.4724107401747704
1275	0.29872183746666714	0.38986239450647614	0.47170499830961815
1280	0.2968774599975444	0.3881435399752793	0.4713742081976458
1285	0.29494704279011674	0.3866805637284936	0.46795980700734696
1290	0.2936421650731641	0.38384335073514075	0.46512750929395463
1295	0.2928791611875627	0.382166346040827	0.46512750929395463
1300	0.28969973051730474	0.3818698095749973	0.46512750929395463
1305	0.28969973051730474	0.3818698095749973	0.46512750929395463
1310	0.28969973051730474	0.3818698095749973	0.46512750929395463
1315	0.28926164908554625	0.37988765649576994	0.46232566060587493
1320	0.28926164908554625	0.3797920133475151	0.46232566060587493
1325	0.28926164908554625	0.3792053628237688	0.46232566060587493
1330	0.2871219319380646	0.37820861702892317	0.457104653168123
1335	0.28609706643301686	0.3775003627771072	0.457104653168123
1340	0.28609706643301686	0.3775003627771072	0.457104653168123
1345	0.2860716258076542	0.37712856113217874	0.45642123157676645
1350	0.2860716258076542	0.37712856113217874	0.45642123157676645
1355	0.2860716258076542	0.37711172408207805	0.45642123157676645
1360	0.2800221286766004	0.37244847358303	0.45308633615541444
1365	0.27945139878177766	0.37189333310485573	0.45308633615541444
1370	0.27945139878177766	0.37189333310485573	0.45308633615541444
1375	0.27945139878177766	0.3701820637406099	0.45308633615541444
1380	0.2789310327360902	0.3688858179246457	0.45308633615541444
1385	0.2789310327360902	0.3688858179246457	0.45308633615541444
1390	0.2789310327360902	0.3688858179246457	0.45308633615541444
1395	0.2789310327360902	0.3685870827847125	0.4512352020980094
1400	0.2789310327360902	0.3685870827847125	0.4512352020980094
1405	0.2789310327360902	0.3685870827847125	0.4512352020980094
1410	0.2763815750368047	0.3669694847889355	0.4487435786133972
1415	0.2763815750368047	0.36645704649305333	0.4487435786133972
1420	0.2763815750368047	0.36645704649305333	0.4487435786133972
1425	0.2763815750368047	0.36645704649305333	0.4487435786133972
1430	0.2763815750368047	0.36645704649305333	0.44822416393958286
1435	0.27120378327324446	0.3612472172437877	0.4440710424826676
1440	0.26966119923352005	0.3610446916671374	0.4439098955085744
1445	0.26966119923352005	0.3610446916671374	0.4439098955085744
1450	0.26966119923352005	0.3610446916671374	0.4439098955085744
1455	0.26966119923352005	0.3610446916671374	0.4439098955085744
1460	0.26966119923352005	0.3610446916671374	0.4439098955085744
1465	0.26966119923352005	0.3606147719957436	0.4439098955085744
1470	0.26966119923352005	0.36044664897499423	0.4439098955085744
1475	0.26966119923352005	0.36044664897499423	0.4439098955085744
1480	0.26654903996273654	0.3582019686738979	0.44354783359505306
1485	0.26654903996273654	0.3575961111433003	0.44354783359505306
1490	0.26630847682743763	0.35687611914181394	0.4422645570309098
1495	0.26630847682743763	0.35687611914181394	0.4422645570309098
1500	0.26630847682743763	0.3565373923220677	0.4422645570309098
1505	0.26630847682743763	0.3565373923220677	0.4422645570309098
1510	0.26630847682743763	0.3565373923220677	0.4422645570309098
1515	0.2582146888484149	0.3524671472484375	0.4421469368897353
1520	0.2582146888484149	0.3524671472484375	0.4421469368897353
1525	0.2582146888484149	0.3524671472484375	0.4421469368897353
1530	0.2512708945661944	0.347889463057078	0.44145849414474775
1535	0.24572133659620646	0.3429892557315942	0.4337336882851523
1540	0.24572133659620646	0.3429892557315942	0.4337336882851523
1545	0.24572133659620646	0.3429892557315942	0.4337336882851523
1550	0.24572133659620646	0.3429892557315942	0.4337336882851523
1555	0.24572133659620646	0.3429892557315942	0.4337336882851523
1560	0.24572133659620646	0.3429892557315942	0.4337336882851523
1565	0.24572133659620646	0.3429892557315942	0.4337336882851523
1570	0.24572133659620646	0.3429892557315942	0.4337336882851523
1575	0.24572133659620646	0.3429892557315942	0.4337336882851523
1580	0.24572133659620646	0.3429892557315942	0.4337336882851523
1585	0.24572133659620646	0.3429892557315942	0.4337336882851523
1590	0.24572133659620646	0.3429892557315942	0.4337336882851523
1595	0.24572133659620646	0.3408426730055637	0.43163879704173663
1600	0.24572133659620646	0.3408426730055637	0.43163879704173663
1605	0.24572133659620646	0.3408426730055637	0.43163879704173663
1610	0.24572133659620646	0.3408426730055637	0.43163879704173663
1615	0.24572133659620646	0.3408426730055637	0.43163879704173663
1620	0.24572133659620646	0.3408426730055637	0.43163879704173663
1625	0.24572133659620646	0.3408426730055637	0.43163879704173663
1630	0.24572133659620646	0.3408426730055637	0.43163879704173663
1635	0.24572133659620646	0.3408426730055637	0.43163879704173663
1640	0.24572133659620646	0.3408426730055637	0.43163879704173663
1645	0.24572133659620646	0.3408426730055637	0.43163879704173663
1650	0.24572133659620646	0.3408426730055637	0.43163879704173663
1655	0.24572133659620646	0.3408426730055637	0.43163879704173663
1660	0.24572133659620646	0.3408426730055637	0.43163879704173663
1665	0.24572133659620646	0.3408426730055637	0.43163879704173663
1670	0.24572133659620646	0.3408426730055637	0.43163879704173663
1675	0.24572133659620646	0.3408426730055637	0.43163879704173663
1680	0.24572133659620646	0.3408426730055637	0.43163879704173663
1685	0.24572133659620646	0.3408426730055637	0.43163879704173663
1690	0.24572133659620646	0.3408426730055637	0.43163879704173663
1695	0.24572133659620646	0.3408426730055637	0.43163879704173663
1700	0.24572133659620646	0.3408426730055637	0.43163879704173663
1705	0.24572133659620646	0.3408426730055637	0.43163879704173663
1710	0.24572133659620646	0.3408426730055637	0.43163879704173663
1715	0.24572133659620646	0.3408426730055637	0.43163879704173663
1720	0.24572133659620646	0.3408426730055637	0.43163879704173663
1725	0.24572133659620646	0.3408426730055637	0.43163879704173663
1730	0.24572133659620646	0.3408426730055637	0.43163879704173663
1735	0.24572133659620646	0.3408426730055637	0.43163879704173663
1740	0.24572133659620646	0.3408426730055637	0.43163879704173663
1745	0.24572133659620646	0.3408426730055637	0.43163879704173663
1750	0.24572133659620646	0.3408426730055637	0.43163879704173663
1755	0.24572133659620646	0.3408426730055637	0.43163879704173663
1760	0.24572133659620646	0.3408426730055637	0.43163879704173663
1765	0.24572133659620646	0.3408426730055637	0.43163879704173663
1770	0.24572133659620646	0.3408426730055637	0.43163879704173663
1775	0.24572133659620646	0.3408426730055637	0.43163879704173663
1780	0.24572133659620646	0.3408426730055637	0.43163879704173663
1785	0.24572133659620646	0.3408426730055637	0.43163879704173663
1790	0.24572133659620646	0.3408426730055637	0.43163879704173663
1795	0.24572133659620646	0.3408426730055637	0.43163879704173663
1800	0.24572133659620646	0.3408426730055637	0.43163879704173663
1805	0.24572133659620646	0.3408426730055637	0.43163879704173663
1810	0.24572133659620646	0.3408426730055637	0.43163879704173663
1815	0.24572133659620646	0.3408426730055637	0.43163879704173663
1820	0.24572133659620646	0.3408426730055637	0.43163879704173663
1825	0.24572133659620646	0.3408426730055637	0.43163879704173663
1830	0.24572133659620646	0.3408426730055637	0.43163879704173663
1835	0.24572133659620646	0.3408426730055637	0.43163879704173663
1840	0.24572133659620646	0.3408426730055637	0.43163879704173663
1845	0.24572133659620646	0.3408426730055637	0.43163879704173663
1850	0.24572133659620646	0.3408426730055637	0.43163879704173663
1855	0.24572133659620646	0.3408426730055637	0.43163879704173663
1860	0.24572133659620646	0.3408426730055637	0.43163879704173663
1865	0.24572133659620646	0.3408426730055637	0.43163879704173663
1870	0.24572133659620646	0.3408426730055637	0.43163879704173663
1875	0.24572133659620646	0.3408426730055637	0.43163879704173663
1880	0.24572133659620646	0.3408426730055637	0.43163879704173663
1885	0.24572133659620646	0.3408426730055637	0.43163879704173663
1890	0.24572133659620646	0.3408426730055637	0.43163879704173663
1895	0.24572133659620646	0.3408426730055637	0.43163879704173663
1900	0.24572133659620646	0.3408426730055637	0.43163879704173663
1905	0.24572133659620646	0.3408426730055637	0.43163879704173663
1910	0.24572133659620646	0.3408426730055637	0.43163879704173663
1915	0.24572133659620646	0.3408426730055637	0.43163879704173663
1920	0.24572133659620646	0.3408426730055637	0.43163879704173663
1925	0.24572133659620646	0.3408426730055637	0.43163879704173663
1930	0.24572133659620646	0.3408426730055637	0.43163879704173663
1935	0.24572133659620646	0.3408426730055637	0.43163879704173663
1940	0.24572133659620646	0.3408426730055637	0.43163879704173663
1945	0.24572133659620646	0.3408426730055637	0.43163879704173663
1950	0.24572133659620646	0.3408426730055637	0.43163879704173663
1955	0.24572133659620646	0.3408426730055637	0.43163879704173663
1960	0.24572133659620646	0.3408426730055637	0.43163879704173663
1965	0.24572133659620646	0.3408426730055637	0.43163879704173663
1970	0.24572133659620646	0.3408426730055637	0.43163879704173663
1975	0.24572133659620646	0.3408426730055637	0.43163879704173663
1980	0.24572133659620646	0.3408426730055637	0.43163879704173663
1985	0.24572133659620646	0.3408426730055637	0.43163879704173663
1990	0.24572133659620646	0.3408426730055637	0.43163879704173663
1995	0.24572133659620646	0.3408426730055637	0.43163879704173663
