# Supplementary material for: Predicting overall survival from tumor dynamics metrics using parametric statistical and machine learning models: application to patients with RET-altered solid tumors
Source: Front Artif Intell. 2024 Jun 11;7:1412865. doi: 10.3389/frai.2024.1412865 (PMC11196751; doi:10.3389/frai.2024.1412865)
Supplement: Supplementary file 1 [file Data_Sheet_1.zip › Data Sheet 1/SupplementaryCode_TGIOS_PMx_ML_Pralsetinib/TGIOSML/OTHER1_ML_results.csv]

Time	CIL	CIM	CIH
0	1.0	1.0	1.0
5	1.0	1.0	1.0
10	0.9642857142857144	1.0	1.0
15	0.9642857142857144	1.0	1.0
20	0.9642857142857144	1.0	1.0
25	0.9285714285714287	1.0	1.0
30	0.9285714285714287	1.0	1.0
35	0.9285714285714287	1.0	1.0
40	0.9285714285714287	1.0	1.0
45	0.8928571428571428	1.0	1.0
50	0.8928571428571428	0.9642857142857144	1.0
55	0.8928571428571428	0.9642857142857144	1.0
60	0.8928571428571428	0.9642857142857144	1.0
65	0.8928571428571428	0.9642857142857144	1.0
70	0.8571428571428573	0.9642857142857144	1.0
75	0.8571428571428573	0.9642857142857144	1.0
80	0.8571428571428573	0.9636243386243387	1.0
85	0.8529927248677249	0.9285714285714287	1.0
90	0.8214285714285715	0.9285714285714287	1.0
95	0.819875776397516	0.9285714285714287	1.0
100	0.8171126373626378	0.9285714285714287	1.0
105	0.8159340659340661	0.9285714285714287	1.0
110	0.7857142857142859	0.9271978021978021	1.0
115	0.7857142857142859	0.9200000000000002	1.0
120	0.7825747282608698	0.8928571428571428	1.0
125	0.7798877551020412	0.8928571428571428	1.0
130	0.7726729983458761	0.8921428571428573	1.0
135	0.7666537267080746	0.8914285714285719	1.0
140	0.7498369565217392	0.888888888888889	0.9642857142857144
145	0.7428562884483938	0.8866242453198976	0.9642857142857144
150	0.7389396439158663	0.8571428571428573	0.9642857142857144
155	0.7301680307539681	0.8571428571428573	0.9642857142857144
160	0.7142410714285714	0.8556547619047618	0.9642857142857144
165	0.7080745341614907	0.8530219780219781	0.9642857142857144
170	0.7068169642857141	0.8518518518518517	0.9642857142857144
175	0.6943231922398586	0.8453140096618359	0.9642857142857144
180	0.6766917293233082	0.8214285714285715	0.962962962962963
185	0.6696428571428569	0.819875776397516	0.9615740740740737
190	0.6614809228039046	0.8159340659340661	0.9600384615384618
195	0.6428571428571428	0.8112927774386106	0.9285714285714287
200	0.6390977443609024	0.8065120593692023	0.9285714285714287
205	0.6322461457409051	0.7857142857142859	0.9285714285714287
210	0.6225483584738246	0.7826086956521742	0.9272321428571427
215	0.6206160835597828	0.7797392290249434	0.9271978021978021
220	0.6168019480519481	0.7774012445887446	0.9259259259259257
225	0.6071428571428573	0.7739090619525402	0.9259259259259257
230	0.6014321518080917	0.7703703703703705	0.9257142857142862
235	0.5985803016858918	0.7637372448979592	0.9241071428571429
240	0.5855767524401068	0.7479750532205889	0.920036858974359
245	0.5777523127913754	0.7437629399585921	0.8914642857142862
250	0.5719332298136647	0.7407407407407406	0.888888888888889
255	0.5677387914230018	0.7319418975319596	0.8868963748945634
260	0.5507432322503121	0.7237762237762234	0.8854773406947326
265	0.540929089026915	0.7100998294054466	0.882965524813351
270	0.5310217791826877	0.7046703296703296	0.8571428571428573
275	0.5238095238095238	0.7015306122448979	0.8571428571428573
280	0.5208333333333331	0.6987779204491161	0.8571428571428573
285	0.5193950869821615	0.6944444444444441	0.8526795867176309
290	0.5120778361344536	0.6900561963916005	0.8526795867176309
295	0.5083619677212357	0.6830357142857145	0.8518518518518517
300	0.5015407774648587	0.6717343503057789	0.847834816338553
305	0.5015407774648587	0.6700637717461566	0.8452583850931681
310	0.4930040717736371	0.6682503439507115	0.8446632141852983
315	0.4863579504478629	0.6658899923605808	0.844069303694018
320	0.48332102577873276	0.6623624652290065	0.843746951920865
325	0.48210851648351655	0.6588909555917228	0.8385325423368901
330	0.48038705679086524	0.6543297632818312	0.8370751391465675
335	0.4559015826010039	0.6427249221366867	0.815997023809524
340	0.451901851851852	0.6375000000000002	0.8152353081700907
345	0.4431967703349283	0.6335403726708076	0.8152353081700907
350	0.4419630990354677	0.6314285714285718	0.813160173160173
355	0.43309182272058233	0.6301260504201682	0.8116104256854259
360	0.43309182272058233	0.6226520374035903	0.8022954610606788
365	0.42782030600118853	0.6167822094953104	0.8014049222434971
370	0.41685608382368955	0.6094495498004272	0.7959137263448479
375	0.41685608382368955	0.6047442287538907	0.7930772872960371
380	0.40919471153846154	0.5974025974025973	0.7879962054758107
385	0.40525543829571953	0.588614258527302	0.7826280806701792
390	0.4017980722447018	0.5841346153846155	0.7743292134596488
395	0.4002657212201148	0.5818452380952381	0.7740165631469981
400	0.3945148920772324	0.5791167010282375	0.772973403408186
405	0.3913690476190477	0.5738315217391307	0.76281210440698
410	0.37942678924336554	0.5645556388691401	0.7597973075664051
415	0.37942678924336554	0.5621239973262029	0.7592887668135434
420	0.37942678924336554	0.5597343136012172	0.7584324157984871
425	0.3768939393939395	0.5571428571428573	0.7549839284200842
430	0.3605445935039951	0.5551591810966812	0.7537720214945077
435	0.35712488860571234	0.5463235294117649	0.7506908654678212
440	0.3507053571428571	0.5387294717217991	0.7500046451133409
445	0.34731321747320104	0.5345039682539683	0.7435987873410234
450	0.34354412677166585	0.5328127486201581	0.7352543290043289
455	0.34354412677166585	0.5307931465855577	0.7248997153209104
460	0.3414389465025142	0.5299254092589334	0.7201703433749845
465	0.33834943927566796	0.526241028708134	0.7201703433749845
470	0.33834943927566796	0.5236305048335126	0.7192542578625655
475	0.33378248610657085	0.5192488432620013	0.7161276714389461
480	0.3320739762629714	0.5147733244084897	0.7140262414056534
485	0.320704684164114	0.5114108628213893	0.7140262414056534
490	0.3115220200717651	0.5045337780845027	0.7072169542874358
495	0.3115220200717651	0.5012917400721951	0.7047430184194888
500	0.3068934158625857	0.49999999999999994	0.7047430184194888
505	0.3057267068187198	0.49636689291101055	0.6938834988948064
510	0.305260983992259	0.49112286490683255	0.6903283824707497
515	0.292575277428871	0.4865835222978081	0.6736473063973063
520	0.2896102758418394	0.4832581734504811	0.6723780587896719
525	0.2892627582433939	0.4821428571428572	0.6722408917049006
530	0.2892627582433939	0.4821428571428572	0.6722408917049006
535	0.2892547236285818	0.4820746275626959	0.6661466493353921
540	0.279169727331492	0.4813936425264549	0.6637924273793838
545	0.279169727331492	0.4779361942405422	0.6637924273793838
550	0.2696515538033395	0.47701087722538427	0.6637107543939845
555	0.26657640556222495	0.4753814987533477	0.6636515475755516
560	0.2660027555170507	0.46994336865180864	0.6636515475755516
565	0.2628547239368998	0.46811145510835916	0.6634960137901316
570	0.2628547239368998	0.46727836415122814	0.6630123015873021
575	0.25741170877273617	0.46137527911508414	0.6627527756589541
580	0.25741170877273617	0.4606951252584507	0.6530875030396557
585	0.25741170877273617	0.46039369331105623	0.6530875030396557
590	0.2518187830687829	0.45690197284798345	0.6511759050515898
595	0.25125086266390617	0.4560676244181885	0.6511759050515898
600	0.24844203797158954	0.45376891286817755	0.6463249362244894
605	0.24480911272891223	0.4506882184311851	0.6440928116720238
610	0.24480911272891223	0.44937024911179063	0.6419483334171546
615	0.24480911272891223	0.44805194805194815	0.6419483334171546
620	0.234301429934463	0.44692849667339474	0.6405098503871146
625	0.23227106991865065	0.44439977117865703	0.6357142565784373
630	0.23227106991865065	0.4380673674151936	0.6344251537935751
635	0.2320091970535627	0.4357361447096003	0.6344251537935751
640	0.22625809406237038	0.4334393285286144	0.6321140821765577
645	0.22609420188529947	0.43180616597855337	0.6321140821765577
650	0.22271517597423576	0.4293105572496557	0.6274650803217059
655	0.2215272108843538	0.42879850803957953	0.6240038647342998
660	0.21946654907592406	0.42769077681577705	0.6233500000000002
665	0.21946654907592406	0.42311118586628793	0.6223190282257786
670	0.21692017431972782	0.42110965495409947	0.6211474214191605
675	0.2105941677689595	0.4188016759887614	0.6178196598581798
680	0.20001709661137182	0.4152019804133773	0.6178196598581798
685	0.20001709661137182	0.4137688348286176	0.6172943749120462
690	0.20001709661137182	0.40790670066402124	0.6172888657499869
695	0.19971462468732346	0.407166624413741	0.6172888657499869
700	0.1971398631057361	0.40373479576265936	0.6172888657499869
705	0.1971398631057361	0.40324000809177774	0.6167958573886922
710	0.19170568561872908	0.39624651204065575	0.614810995681338
715	0.19124629446640323	0.3934745977195228	0.614810995681338
720	0.19124629446640323	0.3934745977195228	0.614810995681338
725	0.18895497317159898	0.392572619436791	0.614810995681338
730	0.18716267587780464	0.3898283462569176	0.614810995681338
735	0.18716267587780464	0.38783338024204905	0.6128460510078152
740	0.17999131548075048	0.38378531308508446	0.6051209928415808
745	0.17919337539124588	0.3814587139203507	0.6017354677893062
750	0.17160512270229503	0.38017391304347836	0.6017354677893062
755	0.17160512270229503	0.37999999999999995	0.6017354677893062
760	0.17083775369775703	0.3771566205533597	0.5994170217803031
765	0.1706979943887431	0.3758264394910358	0.5973369155354444
770	0.1706979943887431	0.3754691192865106	0.5973369155354444
775	0.1706979943887431	0.3741809223689476	0.5927375402667986
780	0.1706979943887431	0.37223956235454736	0.5917369773996555
785	0.1702135572425428	0.3676757281180359	0.589981387291759
790	0.16751363451363455	0.36650651016451874	0.5876003552324952
795	0.16612359022556397	0.3638339415530845	0.5869711201250686
800	0.16612359022556397	0.3630492174680523	0.5859629755434784
805	0.16492480073380572	0.3621245589172535	0.5826895295348997
810	0.16492480073380572	0.3606402293358816	0.5826895295348997
815	0.16372715677179972	0.3592650748301162	0.5822797196031523
820	0.16202141378880117	0.3565895922430641	0.5822797196031523
825	0.16202141378880117	0.35617956566764136	0.5798929181306307
830	0.15276053213047233	0.35331312709030094	0.5798929181306307
835	0.15262470996303656	0.35185358796296307	0.5798929181306307
840	0.150865597112971	0.3485141612200435	0.5796391814715018
845	0.15074065333066686	0.34643035535892674	0.5779053209945565
850	0.15074065333066686	0.34488892451855413	0.5779053209945565
855	0.15074065333066686	0.34488892451855413	0.5779053209945565
860	0.14893312963772468	0.34380935680767205	0.5779053209945565
865	0.14893312963772468	0.34232688969017105	0.5719118025217852
870	0.14845186445790434	0.3403211103937235	0.5719118025217852
875	0.14188911618947744	0.3350155840808424	0.5713660093773082
880	0.14188911618947744	0.33196293846756797	0.567511829639976
885	0.13985763349723954	0.3317778970597005	0.567511829639976
890	0.13946463863168726	0.3312804736024847	0.567511829639976
895	0.13946463863168726	0.3310725932209308	0.567511829639976
900	0.13946463863168726	0.3310725932209308	0.567511829639976
905	0.13946463863168726	0.33076903930508517	0.567511829639976
910	0.1348338194313427	0.3261782842294296	0.5674079603410601
915	0.1348338194313427	0.3261782842294296	0.5674079603410601
920	0.1332270281569418	0.3246082128503577	0.5618561908459037
925	0.1332270281569418	0.3237443969709415	0.5618561908459037
930	0.1332270281569418	0.3237443969709415	0.5618561908459037
935	0.13311103941576627	0.3226288791935247	0.5618561908459037
940	0.130113100240096	0.3220603910156339	0.5618561908459037
945	0.12758665966386556	0.32106413994169103	0.5618561908459037
950	0.12758665966386556	0.32106413994169103	0.5618561908459037
955	0.12599364208574057	0.3198943292732114	0.5608140383383008
960	0.12148293040293034	0.31846194030952807	0.5603077910801574
965	0.11380319698981264	0.316062628633908	0.5446183487599583
970	0.1126335989642771	0.31429730222888785	0.5404711529356061
975	0.1126335989642771	0.31234092469459673	0.5404711529356061
980	0.1126335989642771	0.31234092469459673	0.5404711529356061
985	0.11167129463871318	0.31005288774305473	0.5342394024276376
990	0.11056251484652566	0.3081825821237585	0.5278493619670088
995	0.11056251484652566	0.3068850380388841	0.5245178363152219
1000	0.11056251484652566	0.3068850380388841	0.5245178363152219
1005	0.11056251484652566	0.30364606309931963	0.5245178363152219
1010	0.10560539175871782	0.2997815685458707	0.5177453840561258
1015	0.10560539175871782	0.2993610997679139	0.5177453840561258
1020	0.10560539175871782	0.2993610997679139	0.5177453840561258
1025	0.10113815665154946	0.29382055852644073	0.5177453840561258
1030	0.10113815665154946	0.29382055852644073	0.5177453840561258
1035	0.0958512466099606	0.2877515892000862	0.5140715773809522
1040	0.08952823515769948	0.28691226161083666	0.5135980762594893
1045	0.08952823515769948	0.28516875605597414	0.5118804902395743
1050	0.08101070689440057	0.2837263431013431	0.5104521683673469
1055	0.08101070689440057	0.28050164938036803	0.5103794642857141
1060	0.07422570528952684	0.27743989360376387	0.5079373436147187
1065	0.07422570528952684	0.27718739059161446	0.5079373436147187
1070	0.07422570528952684	0.27718739059161446	0.5079373436147187
1075	0.07422570528952684	0.27694020909162276	0.5079373436147187
1080	0.07320984250501913	0.2701926825611036	0.5071275357969277
1085	0.07320984250501913	0.2701926825611036	0.5071275357969277
1090	0.07320984250501913	0.2701926825611036	0.5071275357969277
1095	0.06723901541292848	0.26769852882624623	0.5071275357969277
1100	0.06355966357118593	0.26730986816214086	0.5071275357969277
1105	0.06355966357118593	0.26730986816214086	0.5071275357969277
1110	0.06355966357118593	0.2668254294590645	0.5071275357969277
1115	0.06355966357118593	0.2668254294590645	0.5071275357969277
1120	0.06185027435942967	0.2668254294590645	0.5071275357969277
1125	0.06185027435942967	0.2659710144927537	0.5071275357969277
1130	0.0602569386026573	0.2645021388170822	0.5071275357969277
1135	0.0602569386026573	0.2645021388170822	0.5071275357969277
1140	0.0602569386026573	0.2621898783583566	0.5071275357969277
1145	0.0602569386026573	0.2614576959772751	0.5032250150966182
1150	0.05678057586671035	0.259698893239266	0.5032250150966182
1155	0.0	0.2548908873313635	0.4965615525657378
1160	0.0	0.2546243686868688	0.4965615525657378
1165	0.0	0.2519373380054363	0.4965615525657378
1170	0.0	0.2505097387084965	0.4905193414951323
1175	0.0	0.2491823059155342	0.48382654511079787
1180	0.0	0.24769474538855973	0.48382654511079787
1185	0.0	0.24750178450099386	0.48382654511079787
1190	0.0	0.24505073542098005	0.48382654511079787
1195	0.0	0.24505073542098005	0.48382654511079787
1200	0.0	0.24505073542098005	0.48382654511079787
1205	0.0	0.2432563934664775	0.48382654511079787
1210	0.0	0.24307716093430376	0.48382654511079787
1215	0.0	0.2419970448231318	0.48382654511079787
1220	0.0	0.2419970448231318	0.48382654511079787
1225	0.0	0.24183818548946778	0.48382654511079787
1230	0.0	0.24183818548946778	0.48382654511079787
1235	0.0	0.24183818548946778	0.48382654511079787
1240	0.0	0.24183818548946778	0.48382654511079787
1245	0.0	0.24183818548946778	0.48382654511079787
1250	0.0	0.24183818548946778	0.48382654511079787
1255	0.0	0.24183818548946778	0.48382654511079787
1260	0.0	0.24166328366494955	0.48382654511079787
1265	0.0	0.2413069711315326	0.48382654511079787
1270	0.0	0.2413069711315326	0.48382654511079787
1275	0.0	0.2413069711315326	0.48382654511079787
1280	0.0	0.2413069711315326	0.48382654511079787
1285	0.0	0.24111542673722997	0.48382654511079787
1290	0.0	0.23562074389604964	0.47467019280538336
1295	0.0	0.23562074389604964	0.47467019280538336
1300	0.0	0.23562074389604964	0.47467019280538336
1305	0.0	0.23562074389604964	0.47467019280538336
1310	0.0	0.23562074389604964	0.47467019280538336
1315	0.0	0.23456778544751233	0.4675944110641523
1320	0.0	0.23456778544751233	0.4675944110641523
1325	0.0	0.23402786377708984	0.4675944110641523
1330	0.0	0.23371413782904482	0.4675944110641523
1335	0.0	0.23065750394360657	0.46673925755367063
1340	0.0	0.23065750394360657	0.46673925755367063
1345	0.0	0.23065750394360657	0.46673925755367063
1350	0.0	0.23065750394360657	0.46673925755367063
1355	0.0	0.23065750394360657	0.46673925755367063
1360	0.0	0.22929434113644637	0.4625607090247713
1365	0.0	0.22929434113644637	0.4625607090247713
1370	0.0	0.22929434113644637	0.4625607090247713
1375	0.0	0.22929434113644637	0.4625607090247713
1380	0.0	0.2260326086956523	0.4624546170004195
1385	0.0	0.2260326086956523	0.4624546170004195
1390	0.0	0.2260326086956523	0.4624546170004195
1395	0.0	0.22492401389460204	0.4624546170004195
1400	0.0	0.22492401389460204	0.4624546170004195
1405	0.0	0.2242055841679902	0.4589227992344282
1410	0.0	0.22401704721474727	0.4589227992344282
1415	0.0	0.22401704721474727	0.4589227992344282
1420	0.0	0.22401704721474727	0.4589227992344282
1425	0.0	0.22401704721474727	0.4589227992344282
1430	0.0	0.22401704721474727	0.4589227992344282
1435	0.0	0.21687228978129702	0.4553313172145314
1440	0.0	0.21687228978129702	0.4553313172145314
1445	0.0	0.21687228978129702	0.4553313172145314
1450	0.0	0.21687228978129702	0.4553313172145314
1455	0.0	0.21687228978129702	0.4553313172145314
1460	0.0	0.21687228978129702	0.4553313172145314
1465	0.0	0.21687228978129702	0.4553313172145314
1470	0.0	0.21687228978129702	0.4553313172145314
1475	0.0	0.21687228978129702	0.4553313172145314
1480	0.0	0.21687228978129702	0.4553313172145314
1485	0.0	0.21687228978129702	0.4553313172145314
1490	0.0	0.21612641450811093	0.4553313172145314
1495	0.0	0.21612641450811093	0.4553313172145314
1500	0.0	0.21612641450811093	0.45325784147970716
1505	0.0	0.21612641450811093	0.45325784147970716
1510	0.0	0.21612641450811093	0.45325784147970716
1515	0.0	0.21454261151606596	0.45294194201452626
1520	0.0	0.21454261151606596	0.45294194201452626
1525	0.0	0.2135276500710175	0.4525048601961644
1530	0.0	0.2084871032491199	0.4494311785934282
1535	0.0	0.2084871032491199	0.4494311785934282
1540	0.0	0.2084871032491199	0.4494311785934282
1545	0.0	0.2084871032491199	0.4494311785934282
1550	0.0	0.2084871032491199	0.4494311785934282
1555	0.0	0.2084871032491199	0.4494311785934282
1560	0.0	0.2084871032491199	0.4494311785934282
1565	0.0	0.2084871032491199	0.4494311785934282
1570	0.0	0.2084871032491199	0.4494311785934282
1575	0.0	0.2084871032491199	0.4494311785934282
1580	0.0	0.2084871032491199	0.4494311785934282
1585	0.0	0.2084871032491199	0.4494311785934282
1590	0.0	0.2084871032491199	0.4494311785934282
1595	0.0	0.20461779975308048	0.44935668642128657
1600	0.0	0.20461779975308048	0.44935668642128657
1605	0.0	0.20461779975308048	0.44935668642128657
1610	0.0	0.20461779975308048	0.44935668642128657
1615	0.0	0.20461779975308048	0.44935668642128657
1620	0.0	0.20461779975308048	0.44935668642128657
1625	0.0	0.20461779975308048	0.44935668642128657
1630	0.0	0.20461779975308048	0.44935668642128657
1635	0.0	0.20461779975308048	0.44935668642128657
1640	0.0	0.20461779975308048	0.44935668642128657
1645	0.0	0.20461779975308048	0.44935668642128657
1650	0.0	0.20461779975308048	0.44935668642128657
1655	0.0	0.20461779975308048	0.44935668642128657
1660	0.0	0.20461779975308048	0.44935668642128657
1665	0.0	0.20461779975308048	0.44935668642128657
1670	0.0	0.20461779975308048	0.44935668642128657
1675	0.0	0.20461779975308048	0.44935668642128657
1680	0.0	0.20461779975308048	0.44935668642128657
1685	0.0	0.20461779975308048	0.44935668642128657
1690	0.0	0.20461779975308048	0.44935668642128657
1695	0.0	0.20461779975308048	0.44935668642128657
1700	0.0	0.20461779975308048	0.44935668642128657
1705	0.0	0.20461779975308048	0.44935668642128657
1710	0.0	0.20461779975308048	0.44935668642128657
1715	0.0	0.20332250706346625	0.44935668642128657
1720	0.0	0.20332250706346625	0.44935668642128657
1725	0.0	0.20332250706346625	0.44935668642128657
1730	0.0	0.20332250706346625	0.44935668642128657
1735	0.0	0.20332250706346625	0.44935668642128657
1740	0.0	0.20332250706346625	0.44935668642128657
1745	0.0	0.20332250706346625	0.44935668642128657
1750	0.0	0.20332250706346625	0.44935668642128657
1755	0.0	0.20332250706346625	0.44935668642128657
1760	0.0	0.20332250706346625	0.44935668642128657
1765	0.0	0.20332250706346625	0.44935668642128657
1770	0.0	0.20332250706346625	0.44935668642128657
1775	0.0	0.20332250706346625	0.44935668642128657
1780	0.0	0.20332250706346625	0.44935668642128657
1785	0.0	0.20332250706346625	0.44935668642128657
1790	0.0	0.20332250706346625	0.44935668642128657
1795	0.0	0.20332250706346625	0.44935668642128657
1800	0.0	0.20332250706346625	0.44935668642128657
1805	0.0	0.20332250706346625	0.44935668642128657
1810	0.0	0.20332250706346625	0.44935668642128657
1815	0.0	0.20332250706346625	0.44935668642128657
1820	0.0	0.20332250706346625	0.44935668642128657
1825	0.0	0.20332250706346625	0.44935668642128657
1830	0.0	0.20332250706346625	0.44935668642128657
1835	0.0	0.20332250706346625	0.44935668642128657
1840	0.0	0.20332250706346625	0.44935668642128657
1845	0.0	0.20332250706346625	0.44935668642128657
1850	0.0	0.20332250706346625	0.44935668642128657
1855	0.0	0.20332250706346625	0.44935668642128657
1860	0.0	0.20332250706346625	0.44935668642128657
1865	0.0	0.20332250706346625	0.44935668642128657
1870	0.0	0.20332250706346625	0.44935668642128657
1875	0.0	0.20332250706346625	0.44935668642128657
1880	0.0	0.20332250706346625	0.44935668642128657
1885	0.0	0.20332250706346625	0.44935668642128657
1890	0.0	0.20332250706346625	0.44935668642128657
1895	0.0	0.20332250706346625	0.44935668642128657
1900	0.0	0.20332250706346625	0.44935668642128657
1905	0.0	0.20332250706346625	0.44935668642128657
1910	0.0	0.20332250706346625	0.44935668642128657
1915	0.0	0.20332250706346625	0.44935668642128657
1920	0.0	0.20332250706346625	0.44935668642128657
1925	0.0	0.20332250706346625	0.44935668642128657
1930	0.0	0.20332250706346625	0.44935668642128657
1935	0.0	0.20332250706346625	0.44935668642128657
1940	0.0	0.20332250706346625	0.44935668642128657
1945	0.0	0.20332250706346625	0.44935668642128657
1950	0.0	0.20332250706346625	0.44935668642128657
1955	0.0	0.20332250706346625	0.44935668642128657
1960	0.0	0.20332250706346625	0.44935668642128657
1965	0.0	0.20332250706346625	0.44935668642128657
1970	0.0	0.20332250706346625	0.44935668642128657
1975	0.0	0.20332250706346625	0.44935668642128657
1980	0.0	0.20332250706346625	0.44935668642128657
1985	0.0	0.20332250706346625	0.44935668642128657
1990	0.0	0.20332250706346625	0.44935668642128657
1995	0.0	0.20332250706346625	0.44935668642128657
