# Supplementary material for: Predicting overall survival from tumor dynamics metrics using parametric statistical and machine learning models: application to patients with RET-altered solid tumors
Source: Front Artif Intell. 2024 Jun 11;7:1412865. doi: 10.3389/frai.2024.1412865 (PMC11196751; doi:10.3389/frai.2024.1412865)
Supplement: Supplementary file 1 [file Data_Sheet_1.zip › Data Sheet 1/SupplementaryCode_TGIOS_PMx_ML_Pralsetinib/TGIOSML/OTHER2_ML_results.csv]

Time	CIL	CIM	CIH
0	1.0	1.0	1.0
5	1.0	1.0	1.0
10	0.95	1.0	1.0
15	0.9	1.0	1.0
20	0.9	1.0	1.0
25	0.9	1.0	1.0
30	0.9	1.0	1.0
35	0.8500000000000002	1.0	1.0
40	0.8500000000000002	0.95	1.0
45	0.8500000000000002	0.95	1.0
50	0.8500000000000002	0.95	1.0
55	0.8	0.95	1.0
60	0.8	0.95	1.0
65	0.8	0.95	1.0
70	0.8	0.95	1.0
75	0.7500000000000001	0.9	1.0
80	0.7500000000000001	0.9	1.0
85	0.7500000000000001	0.9	1.0
90	0.7	0.9	1.0
95	0.7	0.8947368421052634	1.0
100	0.6933333333333334	0.8500000000000002	1.0
105	0.6906250000000003	0.8500000000000002	1.0
110	0.6755416666666667	0.8500000000000002	1.0
115	0.6500000000000001	0.8470588235294115	1.0
120	0.6500000000000001	0.8421052631578948	1.0
125	0.6331529017857144	0.8	0.95
130	0.6000000000000001	0.8	0.95
135	0.6000000000000001	0.8	0.95
140	0.6000000000000001	0.8	0.95
145	0.5998958333333334	0.7941176470588235	0.95
150	0.5957451923076924	0.7941176470588235	0.95
155	0.5923076923076923	0.7916666666666667	0.95
160	0.5823529411764706	0.7874999999999999	0.95
165	0.5788617050438598	0.7500000000000001	0.95
170	0.5500000000000002	0.7500000000000001	0.95
175	0.5500000000000002	0.7500000000000001	0.9473684210526316
180	0.5500000000000002	0.7500000000000001	0.9445175438596493
185	0.5318039772727274	0.7388888888888888	0.9
190	0.5293709150326797	0.7368421052631579	0.9
195	0.5122229025086759	0.7312500000000001	0.9
200	0.5060937500000001	0.72374686716792	0.9
205	0.5000000000000002	0.7	0.9
210	0.5000000000000002	0.7	0.9
215	0.4948977272727274	0.7	0.8972222222222224
220	0.49085858585858594	0.6948809523809525	0.8972222222222224
225	0.4845535714285715	0.6906250000000003	0.8947368421052634
230	0.47647058823529415	0.6859126984126986	0.8947368421052634
235	0.46991515151515145	0.6785714285714288	0.8906503966718265
240	0.4630495356037151	0.6724311840120665	0.890625
245	0.4500000000000001	0.6500000000000001	0.888888888888889
250	0.4485723039215687	0.6500000000000001	0.8881761695906434
255	0.436754679144385	0.6500000000000001	0.8500000000000002
260	0.4362878787878787	0.6500000000000001	0.8500000000000002
265	0.4275367647058823	0.64	0.8470588235294115
270	0.4234967320261437	0.6340497737556562	0.8444444444444444
275	0.40886363636363643	0.6220238095238098	0.8411698190789476
280	0.39999999999999997	0.6201004088504092	0.8383080575980391
285	0.3952251327614378	0.6087598981900453	0.838235294117647
290	0.39251822916666673	0.6000000000000001	0.838235294117647
295	0.38175189393939396	0.5923076923076923	0.8
300	0.37142475171886935	0.5843750000000003	0.8
305	0.37142475171886935	0.5821817615935263	0.8
310	0.3705596405228757	0.5777375565610857	0.7969531250000002
315	0.3575	0.5743589743589744	0.7941176470588235
320	0.35000000000000003	0.5701357466063348	0.7933333333333333
325	0.35000000000000003	0.5657589285714288	0.7917083333333333
330	0.35000000000000003	0.5619318181818183	0.7905882352941174
335	0.3466328125	0.5500000000000002	0.7905882352941174
340	0.3374448529411766	0.5500000000000002	0.7846267361111113
345	0.3213616071428572	0.547236787979822	0.7810639880952385
350	0.31872242647058835	0.5460609833158852	0.7802077142534644
355	0.31872242647058835	0.5436515418133064	0.7802077142534644
360	0.31100512820512816	0.5333333333333334	0.769878036437247
365	0.30000000000000004	0.5294117647058824	0.7593910256410258
370	0.30000000000000004	0.5290415466886056	0.7593910256410258
375	0.30000000000000004	0.5277777777777779	0.7537453258547009
380	0.2749431818181818	0.5205263157894738	0.7412408088235292
385	0.2707589285714286	0.512276785714286	0.739985884978992
390	0.267827380952381	0.5105227561109914	0.7388888888888888
395	0.2666477272727273	0.5028991596638656	0.7384722222222222
400	0.26464285714285707	0.5000000000000002	0.7367115384615386
405	0.26209489856548673	0.49963968493380256	0.7341813725490195
410	0.25487500000000013	0.4950000000000001	0.7290952968358397
415	0.25487500000000013	0.4950000000000001	0.7290952968358397
420	0.24998949579831933	0.4887883358471593	0.7265336499183005
425	0.24956255835667598	0.487007918552036	0.7200451127819548
430	0.24956255835667598	0.4821428571428574	0.7187294323323733
435	0.2337554112554113	0.47384615384615375	0.7049810606060605
440	0.22767410714285724	0.4658823529411763	0.6976136363636363
445	0.22616534391534399	0.4636363636363637	0.6976136363636363
450	0.22616534391534399	0.46315789473684205	0.6964566683316685
455	0.2228412698412698	0.4550289987789988	0.6964285714285716
460	0.22222222222222224	0.4501461988304095	0.6934107142857142
465	0.22220512820512822	0.4500000000000001	0.6893333333333332
470	0.220221590909091	0.44890448603683897	0.6800512820512822
475	0.20913626974227206	0.43999999999999995	0.6685811247575955
480	0.20913626974227206	0.43999999999999995	0.6620161764705881
485	0.19998579545454548	0.4363636363636363	0.6540413533834588
490	0.1939123376623377	0.4222222222222222	0.6401499999999999
495	0.19085664335664335	0.42187500000000017	0.639480902777778
500	0.18877053093964857	0.4209159261790842	0.6375491898148149
505	0.18578906250000007	0.41848739495798326	0.6344545454545453
510	0.17995312500000002	0.41428821178821174	0.6333508158508159
515	0.17856026785714293	0.4105964912280702	0.6331222943722946
520	0.17590277777777782	0.4087121212121212	0.6331222943722946
525	0.1707310267857144	0.40720779220779224	0.6296746031746031
530	0.16960751488095244	0.4061538461538461	0.6278430134680134
535	0.16819010416666674	0.40254000748026486	0.6237968411796538
540	0.16664814814814818	0.39999999999999997	0.6237968411796538
545	0.16664814814814818	0.39999999999999997	0.6211755952380954
550	0.16590277777777776	0.3960518648018649	0.6188243129419602
555	0.1624553571428572	0.39391203703703714	0.6176757066462947
560	0.1624553571428572	0.391612293956044	0.6166130514705883
565	0.16068080357142864	0.3892496392496393	0.6083558399321264
570	0.1593612132352942	0.38824300699300707	0.6031136363636364
575	0.15934027777777784	0.3814346340388008	0.6006632624341602
580	0.15934027777777784	0.3800904977375565	0.5991978609625668
585	0.15798382675438596	0.3773611111111111	0.595916520979021
590	0.14996428571428574	0.37692307692307686	0.5923958333333332
595	0.13942417982818134	0.3733333333333333	0.5907692307692306
600	0.1382687343943425	0.3714285714285714	0.5907692307692306
605	0.1382687343943425	0.37058823529411755	0.5907692307692306
610	0.1382687343943425	0.3671328671328672	0.5907692307692306
615	0.13722339181286553	0.3656263736263736	0.588519230769231
620	0.13722339181286553	0.36363636363636354	0.588519230769231
625	0.13688053221288513	0.363243374272786	0.5874388111888112
630	0.13539859693877554	0.354965034965035	0.5874125874125875
635	0.13539859693877554	0.3531818977591037	0.5874125874125875
640	0.13425757575757574	0.3503663519143395	0.5874125874125875
645	0.13080610795454548	0.35000000000000003	0.5770502645502646
650	0.1292689393939394	0.34994019138755983	0.5757636363636365
655	0.12822395833333333	0.3479707792207793	0.5757575757575759
660	0.12000000000000006	0.34632692307692314	0.5749869513146163
665	0.11726851851851854	0.34285714285714286	0.5696737012987013
670	0.11666176470588235	0.3393571428571429	0.5668733371891267
675	0.11666176470588235	0.33749839248971203	0.5666700404858299
680	0.11666176470588235	0.3340213358070501	0.5666700404858299
685	0.11640257352941176	0.33333333333333337	0.5655059523809527
690	0.11372106481481487	0.3308957219251337	0.5532585784313725
695	0.11372106481481487	0.33020979020979024	0.5532585784313725
700	0.11255555555555558	0.3292773109243696	0.550048559042023
705	0.11255555555555558	0.3292773109243696	0.550048559042023
710	0.10907196969696972	0.32444305207463103	0.5473804995888157
715	0.10830357142857144	0.3214285714285715	0.5473804995888157
720	0.10624080882352945	0.32100000000000006	0.5464520676691733
725	0.1057843137254902	0.3205039682539683	0.5464520676691733
730	0.1057843137254902	0.3187500000000001	0.5454788961038962
735	0.1057843137254902	0.3187500000000001	0.5454788961038962
740	0.1057843137254902	0.31800121753246763	0.5454788961038962
745	0.10546568627450983	0.31454621848739495	0.5419419191919193
750	0.09999289772727275	0.31225000000000014	0.5416712962962965
755	0.09999289772727275	0.3118441558441559	0.5416712962962965
760	0.09999289772727275	0.3083211500974659	0.5416666666666669
765	0.0920081676136364	0.3058142150247414	0.5416666666666669
770	0.0920081676136364	0.3058142150247414	0.5400416666666666
775	0.0920081676136364	0.3047873694932518	0.53848876953125
780	0.0920081676136364	0.30382191338073694	0.5357829670329672
785	0.08372330729166663	0.30000000000000004	0.5318515037593986
790	0.083306640625	0.2977091049382717	0.5271291061879294
795	0.0821606015512266	0.2959399745475113	0.5263280304834487
800	0.0821606015512266	0.2959399745475113	0.5263280304834487
805	0.0821606015512266	0.29529671717171724	0.5263280304834487
810	0.07898251488095237	0.29269949776785725	0.5243997778537253
815	0.07856518481518483	0.28888888888888886	0.5238230519480519
820	0.07826408885232412	0.28500000000000014	0.5230952380952381
825	0.07225899450689365	0.28235294117647053	0.5181921875000002
830	0.07225899450689365	0.28235294117647053	0.5181921875000002
835	0.06913436719717124	0.28235294117647053	0.5181921875000002
840	0.06860513024986709	0.28040280032467546	0.5128496503496502
845	0.06860513024986709	0.2779166666666667	0.5120205128205126
850	0.06816094619666048	0.2779166666666667	0.5120205128205126
855	0.06816094619666048	0.2777777777777778	0.5120205128205126
860	0.06663636363636363	0.2770032051282052	0.5104076555023923
865	0.0654119318181818	0.2756753134560753	0.5038702817650185
870	0.0654119318181818	0.27458498677248677	0.4992732648614999
875	0.0654119318181818	0.274031746031746	0.4992732648614999
880	0.0654119318181818	0.274031746031746	0.4992732648614999
885	0.0654119318181818	0.274031746031746	0.4992732648614999
890	0.06373958333333338	0.27372146807440917	0.4992732648614999
895	0.06329947916666666	0.2728534322820037	0.4992732648614999
900	0.06195746527777778	0.2727272727272727	0.4992732648614999
905	0.06110119047619048	0.27206845238095245	0.4992732648614999
910	0.05859891699735451	0.2679673721340388	0.4992732648614999
915	0.05859891699735451	0.2672619047619048	0.4992732648614999
920	0.05859891699735451	0.26666666666666666	0.4992732648614999
925	0.05859891699735451	0.2656250000000001	0.4992732648614999
930	0.05859891699735451	0.2656250000000001	0.4992732648614999
935	0.05859891699735451	0.2655109126984127	0.4992732648614999
940	0.056252525252525255	0.2641678321678322	0.4992163865546217
945	0.056252525252525255	0.2641678321678322	0.4992163865546217
950	0.056252525252525255	0.2641678321678322	0.4992163865546217
955	0.056252525252525255	0.2641678321678322	0.4992163865546217
960	0.056252525252525255	0.26354761904761903	0.4992163865546217
965	0.0	0.25277777777777777	0.4810557745825601
970	0.0	0.25187384044526895	0.4796106770833335
975	0.0	0.2513553113553113	0.4796106770833335
980	0.0	0.25120920745920744	0.4796106770833335
985	0.0	0.2501336898395722	0.4796106770833335
990	0.0	0.24911976911976916	0.47864988344988346
995	0.0	0.24750000000000005	0.47864988344988346
1000	0.0	0.24727941176470591	0.47864988344988346
1005	0.0	0.2465767195767196	0.4728749028749027
1010	0.0	0.24079872333548805	0.4702109133126937
1015	0.0	0.24026300904977377	0.4702109133126937
1020	0.0	0.24000000000000005	0.4702109133126937
1025	0.0	0.24000000000000005	0.4687862809597526
1030	0.0	0.24000000000000005	0.4687862809597526
1035	0.0	0.2360503472222223	0.46355902777777763
1040	0.0	0.2360503472222223	0.46355902777777763
1045	0.0	0.23562082047325106	0.46355902777777763
1050	0.0	0.23481585081585082	0.46355902777777763
1055	0.0	0.23376623376623387	0.46355902777777763
1060	0.0	0.2335416666666667	0.4615856481481482
1065	0.0	0.23333333333333334	0.4615856481481482
1070	0.0	0.2325816993464052	0.4615856481481482
1075	0.0	0.2325816993464052	0.4615856481481482
1080	0.0	0.2262946204122674	0.45999429590017793
1085	0.0	0.2262946204122674	0.45999429590017793
1090	0.0	0.2262946204122674	0.45999429590017793
1095	0.0	0.2262946204122674	0.45999429590017793
1100	0.0	0.2250000000000001	0.45999429590017793
1105	0.0	0.2250000000000001	0.45999429590017793
1110	0.0	0.22228758169934643	0.45934635519279476
1115	0.0	0.22228758169934643	0.45934635519279476
1120	0.0	0.22228758169934643	0.45934635519279476
1125	0.0	0.22228758169934643	0.45934635519279476
1130	0.0	0.21953162578162586	0.4575616849610655
1135	0.0	0.21953162578162586	0.4575616849610655
1140	0.0	0.2186688311688312	0.4575616849610655
1145	0.0	0.2186688311688312	0.4575616849610655
1150	0.0	0.2186688311688312	0.4575616849610655
1155	0.0	0.21659646854693293	0.4575616849610655
1160	0.0	0.21659646854693293	0.4575616849610655
1165	0.0	0.21659646854693293	0.4575616849610655
1170	0.0	0.21450000000000002	0.4575616849610655
1175	0.0	0.21445588235294122	0.4575616849610655
1180	0.0	0.2143487394957984	0.4575616849610655
1185	0.0	0.2143487394957984	0.4575616849610655
1190	0.0	0.21428571428571436	0.4575616849610655
1195	0.0	0.21382685941509472	0.4575616849610655
1200	0.0	0.21285016798742284	0.4575616849610655
1205	0.0	0.21285016798742284	0.4571521942110179
1210	0.0	0.212224025974026	0.4571521942110179
1215	0.0	0.21185637891520248	0.4571428571428571
1220	0.0	0.21185637891520248	0.4571428571428571
1225	0.0	0.21176470588235294	0.4571428571428571
1230	0.0	0.21176470588235294	0.4571428571428571
1235	0.0	0.21107503607503608	0.4547619047619046
1240	0.0	0.21107503607503608	0.4547619047619046
1245	0.0	0.21107503607503608	0.4547619047619046
1250	0.0	0.21107503607503608	0.4547619047619046
1255	0.0	0.21107503607503608	0.4547619047619046
1260	0.0	0.21107503607503608	0.4547619047619046
1265	0.0	0.20700284090909096	0.4547619047619046
1270	0.0	0.20700284090909096	0.4547619047619046
1275	0.0	0.20700284090909096	0.4547619047619046
1280	0.0	0.20700284090909096	0.4547619047619046
1285	0.0	0.20700284090909096	0.4547619047619046
1290	0.0	0.19838089542036919	0.4483927499755046
1295	0.0	0.19838089542036919	0.4483927499755046
1300	0.0	0.19838089542036919	0.4483927499755046
1305	0.0	0.19838089542036919	0.4483927499755046
1310	0.0	0.19838089542036919	0.4483927499755046
1315	0.0	0.1982003741872163	0.44479289614706274
1320	0.0	0.1982003741872163	0.44479289614706274
1325	0.0	0.1982003741872163	0.44189026842499063
1330	0.0	0.1982003741872163	0.44189026842499063
1335	0.0	0.19398190045248867	0.44081706096743706
1340	0.0	0.19398190045248867	0.44081706096743706
1345	0.0	0.19398190045248867	0.44081706096743706
1350	0.0	0.19398190045248867	0.44081706096743706
1355	0.0	0.19398190045248867	0.44081706096743706
1360	0.0	0.19214810924369757	0.44081706096743706
1365	0.0	0.19214810924369757	0.44081706096743706
1370	0.0	0.19214810924369757	0.44081706096743706
1375	0.0	0.1914226628151261	0.44081706096743706
1380	0.0	0.1903429903429903	0.44081706096743706
1385	0.0	0.1903429903429903	0.44081706096743706
1390	0.0	0.1903429903429903	0.44081706096743706
1395	0.0	0.1903429903429903	0.44081706096743706
1400	0.0	0.1903429903429903	0.44081706096743706
1405	0.0	0.1903429903429903	0.44081706096743706
1410	0.0	0.1901048951048951	0.44081706096743706
1415	0.0	0.1901048951048951	0.44081706096743706
1420	0.0	0.1901048951048951	0.44081706096743706
1425	0.0	0.1901048951048951	0.44081706096743706
1430	0.0	0.1901048951048951	0.44081706096743706
1435	0.0	0.1899675324675325	0.44081706096743706
1440	0.0	0.18614822677322684	0.44081706096743706
1445	0.0	0.18614822677322684	0.44081706096743706
1450	0.0	0.18614822677322684	0.44081706096743706
1455	0.0	0.18614822677322684	0.44081706096743706
1460	0.0	0.18614822677322684	0.44081706096743706
1465	0.0	0.18420454545454545	0.44081706096743706
1470	0.0	0.18420454545454545	0.44081706096743706
1475	0.0	0.18420454545454545	0.44081706096743706
1480	0.0	0.18420454545454545	0.44081706096743706
1485	0.0	0.18420454545454545	0.44081706096743706
1490	0.0	0.18420454545454545	0.44081706096743706
1495	0.0	0.18420454545454545	0.44081706096743706
1500	0.0	0.18420454545454545	0.44081706096743706
1505	0.0	0.18420454545454545	0.44081706096743706
1510	0.0	0.18420454545454545	0.44081706096743706
1515	0.0	0.18420454545454545	0.44081706096743706
1520	0.0	0.18420454545454545	0.44081706096743706
1525	0.0	0.18316742081447962	0.4405658627087199
1530	0.0	0.18316742081447962	0.4405658627087199
1535	0.0	0.18316742081447962	0.4405658627087199
1540	0.0	0.18316742081447962	0.4405658627087199
1545	0.0	0.18316742081447962	0.4405658627087199
1550	0.0	0.18316742081447962	0.4405658627087199
1555	0.0	0.18316742081447962	0.4405658627087199
1560	0.0	0.18316742081447962	0.4405658627087199
1565	0.0	0.18316742081447962	0.4405658627087199
1570	0.0	0.18316742081447962	0.4405658627087199
1575	0.0	0.18316742081447962	0.4405658627087199
1580	0.0	0.18316742081447962	0.4405658627087199
1585	0.0	0.18316742081447962	0.4405658627087199
1590	0.0	0.18316742081447962	0.4405658627087199
1595	0.0	0.18316742081447962	0.4405658627087199
1600	0.0	0.18316742081447962	0.4405658627087199
1605	0.0	0.18316742081447962	0.4405658627087199
1610	0.0	0.18316742081447962	0.4405658627087199
1615	0.0	0.18316742081447962	0.4405658627087199
1620	0.0	0.18316742081447962	0.4405658627087199
1625	0.0	0.18316742081447962	0.4405658627087199
1630	0.0	0.18316742081447962	0.4405658627087199
1635	0.0	0.18316742081447962	0.4405658627087199
1640	0.0	0.18316742081447962	0.4405658627087199
1645	0.0	0.18316742081447962	0.4405658627087199
1650	0.0	0.18316742081447962	0.4405658627087199
1655	0.0	0.18316742081447962	0.4405658627087199
1660	0.0	0.18316742081447962	0.4405658627087199
1665	0.0	0.18316742081447962	0.4405658627087199
1670	0.0	0.18316742081447962	0.4405658627087199
1675	0.0	0.18316742081447962	0.4405658627087199
1680	0.0	0.18316742081447962	0.4405658627087199
1685	0.0	0.18316742081447962	0.4405658627087199
1690	0.0	0.18316742081447962	0.4405658627087199
1695	0.0	0.18316742081447962	0.4405658627087199
1700	0.0	0.18316742081447962	0.4405658627087199
1705	0.0	0.18316742081447962	0.4405658627087199
1710	0.0	0.18316742081447962	0.4405658627087199
1715	0.0	0.18316742081447962	0.4405658627087199
1720	0.0	0.18316742081447962	0.4405658627087199
1725	0.0	0.18316742081447962	0.4405658627087199
1730	0.0	0.18316742081447962	0.4405658627087199
1735	0.0	0.18316742081447962	0.4405658627087199
1740	0.0	0.18316742081447962	0.4405658627087199
1745	0.0	0.18316742081447962	0.4405658627087199
1750	0.0	0.18316742081447962	0.4405658627087199
1755	0.0	0.18316742081447962	0.4405658627087199
1760	0.0	0.18316742081447962	0.4405658627087199
1765	0.0	0.18316742081447962	0.4405658627087199
1770	0.0	0.18316742081447962	0.4405658627087199
1775	0.0	0.18316742081447962	0.4405658627087199
1780	0.0	0.18316742081447962	0.4405658627087199
1785	0.0	0.18316742081447962	0.4405658627087199
1790	0.0	0.18316742081447962	0.4405658627087199
1795	0.0	0.18316742081447962	0.4405658627087199
1800	0.0	0.18316742081447962	0.4405658627087199
1805	0.0	0.18316742081447962	0.4405658627087199
1810	0.0	0.18316742081447962	0.4405658627087199
1815	0.0	0.18316742081447962	0.4405658627087199
1820	0.0	0.18316742081447962	0.4405658627087199
1825	0.0	0.18316742081447962	0.4405658627087199
1830	0.0	0.18316742081447962	0.4405658627087199
1835	0.0	0.18316742081447962	0.4405658627087199
1840	0.0	0.18316742081447962	0.4405658627087199
1845	0.0	0.18316742081447962	0.4405658627087199
1850	0.0	0.18316742081447962	0.4405658627087199
1855	0.0	0.18316742081447962	0.4405658627087199
1860	0.0	0.18316742081447962	0.4405658627087199
1865	0.0	0.18316742081447962	0.4405658627087199
1870	0.0	0.18316742081447962	0.4405658627087199
1875	0.0	0.18316742081447962	0.4405658627087199
1880	0.0	0.18316742081447962	0.4405658627087199
1885	0.0	0.18316742081447962	0.4405658627087199
1890	0.0	0.18316742081447962	0.4405658627087199
1895	0.0	0.18316742081447962	0.4405658627087199
1900	0.0	0.18316742081447962	0.4405658627087199
1905	0.0	0.18316742081447962	0.4405658627087199
1910	0.0	0.18316742081447962	0.4405658627087199
1915	0.0	0.18316742081447962	0.4405658627087199
1920	0.0	0.18316742081447962	0.4405658627087199
1925	0.0	0.18316742081447962	0.4405658627087199
1930	0.0	0.18316742081447962	0.4405658627087199
1935	0.0	0.18316742081447962	0.4405658627087199
1940	0.0	0.18316742081447962	0.4405658627087199
1945	0.0	0.18316742081447962	0.4405658627087199
1950	0.0	0.18316742081447962	0.4405658627087199
1955	0.0	0.18316742081447962	0.4405658627087199
1960	0.0	0.18316742081447962	0.4405658627087199
1965	0.0	0.18316742081447962	0.4405658627087199
1970	0.0	0.18316742081447962	0.4405658627087199
1975	0.0	0.18316742081447962	0.4405658627087199
1980	0.0	0.18316742081447962	0.4405658627087199
1985	0.0	0.18316742081447962	0.4405658627087199
1990	0.0	0.18316742081447962	0.4405658627087199
1995	0.0	0.18316742081447962	0.4405658627087199
