# Supplementary material for: Predicting overall survival from tumor dynamics metrics using parametric statistical and machine learning models: application to patients with RET-altered solid tumors
Source: Front Artif Intell. 2024 Jun 11;7:1412865. doi: 10.3389/frai.2024.1412865 (PMC11196751; doi:10.3389/frai.2024.1412865)
Supplement: Supplementary file 1 [file Data_Sheet_1.zip › Data Sheet 1/SupplementaryCode_TGIOS_PMx_ML_Pralsetinib/TGIOSML/TGIML.py]

# libraries 
import numpy as np
import pandas as pd
import matplotlib.pyplot as plt
import tqdm
import copy
from joblib import Parallel, delayed, cpu_count
import time
import pickle
import warnings 
import matplotlib.pyplot as plt
from sklearn.model_selection import StratifiedKFold
import shap

# models and metrics
import xgboost as xgb
from sklearn.model_selection import train_test_split
from xgbse.non_parametric import get_time_bins
from xgbse import (
    XGBSEKaplanNeighbors,
    XGBSEKaplanTree,
    XGBSEDebiasedBCE,
    XGBSEBootstrapEstimator,
    XGBSEStackedWeibull
)
from xgbse.converters import (
    convert_data_to_xgb_format,
    convert_to_structured
)

from lifelines.utils import concordance_index

# better plots
from IPython.display import set_matplotlib_formats
set_matplotlib_formats('retina')
plt.style.use('bmh')

# setting seed
np.random.seed(42)

from random import sample 
from sklearn.utils import resample
warnings.filterwarnings("ignore")


import re
import statistics as stat

from lifelines import KaplanMeierFitter
import TGIML

from lifelines import *
from matplotlib.pyplot import figure

def XGBSE_KN_ModelGenerate_PRAPreds(i, studyList, my_n_neigh, X, y, XGBSE_best, PRA_LHS,my_time_bins):
    X_sampled, y_sampled = resample(X, y, random_state=i, stratify=studyList)
    notSampledIndex=list(set(X.index)-set(X_sampled.index))
    X_valid, y_valid = X.iloc[notSampledIndex], y[notSampledIndex]
    
    XGBSEKaplanNeighbors_model = XGBSEKaplanNeighbors(xgb_params=XGBSE_best, n_neighbors=my_n_neigh)
    XGBSEKaplanNeighbors_model.fit(X_sampled, y_sampled)
        
    #with open('Models/Bootstrap_100/xgb_Model_TGIOS_KN_'+str(i)+'.pkl', 'wb') as f:
        #pickle.dump(XGBSEKaplanNeighbors_model, f) # comment out if you do not want to save each of the models
            
    preds_PRA = XGBSEKaplanNeighbors_model.predict(PRA_LHS, return_ci=False, time_bins=my_time_bins)
    preds_PRA.to_csv('Models/Bootstrap_1000/Pred_PRA_KN_'+str(i)+'.csv')

def get_survival_time(survProb, probCrit, my_time_bins):
    maxSurvTime=2001
    conditionMet = list(survProb <= probCrit)
    
    if len(my_time_bins[conditionMet]) >= 1:
        survival_time=my_time_bins[conditionMet][0]
    else:
        survival_time=maxSurvTime
    return survival_time

def sample_survival(survProbArray, n_samples, censoring_interval, my_time_bins):
    myUnifSample = np.random.uniform(size=n_samples)
    survival_time = np.zeros(n_samples)
    censor_flag = np.zeros(n_samples)
    
    resamp_SurvProb=resample(survProbArray, n_samples=n_samples, replace=True)
    
    for i in range(n_samples):
        survival_time[i]=get_survival_time(resamp_SurvProb[i], myUnifSample[i],my_time_bins)
     
    myCensorSample = np.random.uniform(low=censoring_interval[0], high=censoring_interval[1], size=n_samples)
    
    censorTriggeredQ = survival_time>myCensorSample
    survival_time[censorTriggeredQ] = myCensorSample[censorTriggeredQ]
    censor_flag[censorTriggeredQ] = 1
    
    event = np.ones(n_samples)
    event[censorTriggeredQ] = 0
   
    return pd.DataFrame({'duration':survival_time, 'event':event})

def calc_survival_time(survProbArray, censoring_interval, my_time_bins):
    n_samples = len(survProbArray)
    myUnifSample = np.random.uniform(size=n_samples)
    survival_time = np.zeros(n_samples)
    censor_flag = np.zeros(n_samples)
    
    for i in range(n_samples):
        survival_time[i]=get_survival_time(survProbArray[i], myUnifSample[i], my_time_bins)
        
    myCensorSample = np.random.uniform(low=censoring_interval[0], high=censoring_interval[1], size=n_samples)
    
    censorTriggeredQ = survival_time>myCensorSample
    survival_time[censorTriggeredQ] = myCensorSample[censorTriggeredQ]
    censor_flag[censorTriggeredQ] = 1

    event = np.ones(n_samples)
    event[censorTriggeredQ] = 0
    
    return pd.DataFrame({'duration':survival_time, 'event':event})
  
